# Supplementary material for: Rearrangement of o-(pivaloylaminomethyl)benzaldehydes: an experimental and computational study
Source: Beilstein J Org Chem. 2020 Jul 13;16:1636–48. doi: 10.3762/bjoc.16.136 (PMC7372232; doi:10.3762/bjoc.16.136)
Supplement: File 2 — Crystallographic information files for compounds 3a, 3b, 8b, 23a, and 23b. [file Beilstein_J_Org_Chem-16-1636-s002.zip]

Archive with 10 entries (10 files):
- compound+23a+X-ray+structure+report.pdf
- compound+23a.cif
- compound+23b+X-ray+structure+report.pdf
- compound+23b.cif
- compound+3a+X-ray+structure+report.pdf
- compound+3a.cif
- compound+3b+X-ray+structure+report.pdf
- compound+3b.cif
- compound+8b+X-ray+structure+report.pdf
- compound+8b.cif
