# Supplementary material for: Rearrangement of o-(pivaloylaminomethyl)benzaldehydes: an experimental and computational study
Source: Beilstein J Org Chem. 2020 Jul 13;16:1636–48. doi: 10.3762/bjoc.16.136 (PMC7372232; doi:10.3762/bjoc.16.136)
Supplement: File 2 — Crystallographic information files for compounds 3a, 3b, 8b, 23a, and 23b. [file Beilstein_J_Org_Chem-16-1636-s002.zip › compound+23a.cif]

data_General
_audit_creation_date                  '2019-09-12'
_audit_creation_method                'by CrystalStructure 3.7.0'
_audit_update_record                   
;
?

2019-09-12 # Formatted by publCIF
;


#==============================================================================

# PROCESSING SUMMARY (IUCr Office Use Only)

_journal_date_recd_electronic     ?
_journal_date_from_coeditor       ?
_journal_date_accepted            ?
_journal_coeditor_code            ?

#==============================================================================

# SUBMISSION DETAILS

_publ_contact_author_name             'Bal\'azs Volk'
_publ_contact_author_email            'volk.balazs@egis.hu'
_publ_contact_author_fax              'ENTER FAX NUMBER'
_publ_contact_author_phone            '+36 1 8035874'
_publ_contact_author_address
;
Directorate of Drug Substance Development, 
Egis Pharmaceuticals Plc., P.O. Box 100, H-1475 Budapest, Hungary
;
_publ_requested_journal               'ENTER JOURNAL NAME HERE'
_publ_requested_category              ?
_publ_requested_coeditor_name          ?

#==============================================================================

# TITLE AND AUTHOR LIST

_publ_section_title
;
Rearrangement of ortho-(pivaloylaminomethyl)benzaldehydes: an experimantal and
computational study
;
_publ_section_title_footnote
;
 ENTER FOOTNOTE TO TITLE OF PAPER
;
loop_
_publ_author_name
_publ_author_address
'Csilla Hargitai'
;
Directorate of Drug Substance Development, 
Egis Pharmaceuticals Plc., P.O. Box 100, H-1475 Budapest, Hungary
;
'Gy\"orgyi Kov\'anyi-Lax'
;
Directorate of Drug Substance Development, 
Egis Pharmaceuticals Plc., P.O. Box 100, H-1475 Budapest, Hungary
;
'Tam\'as Nagy'
;
Directorate of Drug Substance Development, 
Egis Pharmaceuticals Plc., P.O. Box 100, H-1475 Budapest, Hungary
;
'P\'eter \'Abr\'anyi-Balogh'
;
Hungarian Academy of Sciences, Research Centre for Natural Sciences, 
Medicinal Chemistry Research Group, P.O. Box 286, H-1519 Budapest, Hungary
;
'Andr\'as Dancs\'o'
;
Directorate of Drug Substance Development, 
Egis Pharmaceuticals Plc., P.O. Box 100, H-1475 Budapest, Hungary
;
'G\'abor T\'oth'
;
Directorate of Drug Substance Development, 
Egis Pharmaceuticals Plc., P.O. Box 100, H-1475 Budapest, Hungary
;
'Gyula Simig'
;
Directorate of Drug Substance Development, 
Egis Pharmaceuticals Plc., P.O. Box 100, H-1475 Budapest, Hungary
;
'Bal\'azs Volk'
;
Directorate of Drug Substance Development, 
Egis Pharmaceuticals Plc., P.O. Box 100, H-1475 Budapest, Hungary
;
_publ_section_synopsis
;
ENTER SYNOPSIS
;

#==============================================================================

# TEXT

_publ_section_abstract
;
ENTER ABSTRACT
;
_publ_section_comment
;
ENTER TEXT
;
_publ_section_references
;
ENTER OTHER REFERENCES

Rigaku/MSC and Rigaku Corporation. (2005). <i>CrystalStructure</i> 3.7.0.
Single Crystal Structure Analysis Software. Rigaku/MSC, 9009 New Trails Drive,
The Woodlands, TX, USA 77381-5209. Rigaku, 3-9-12 Akishima, Tokyo 196-8666,
Japan.

Watkin, D. J., Prout, C. K., Carruthers, J. R. & Betteridge, P. W. (1996).
<i>CRYSTALS</i> Issue 10, Chemical Crystallography Laboratory, Oxford, UK.
;
_publ_section_figure_captions
;


ENTER FIGURE CAPTIONS
;
_publ_section_exptl_prep
;
ENTER COMPOUND PREPARATION DETAILS
;
_publ_section_exptl_refinement
;
ENTER SPECIAL DETAILS OF THE REFINEMENT
;

#==============================================================================

data__127424_6

#==============================================================================

# CHEMICAL DATA

_chemical_formula_sum                  'C26 H32 N2 O3 '
_chemical_formula_moiety               'C26 H32 N2 O3 '
_chemical_formula_weight               420.55
_chemical_melting_point                ?

#==============================================================================

# CRYSTAL DATA
_symmetry_cell_setting                 monoclinic
_symmetry_space_group_name_H-M        'P 1 21/a 1'
_symmetry_space_group_name_Hall       '-P 2yab'
_symmetry_Int_Tables_number            14
loop_
_symmetry_equiv_pos_site_id
_symmetry_equiv_pos_as_xyz
1   '+X,+Y,+Z'
2   '1/2-X,1/2+Y,-Z'
3   '-X,-Y,-Z'
4   '1/2+X,1/2-Y,+Z'

#------------------------------------------------------------------------------

_cell_length_a                         10.6143(15)
_cell_length_b                         11.8195(16)
_cell_length_c                         18.696(2)
_cell_angle_alpha                      90.0000
_cell_angle_beta                       96.701(5)
_cell_angle_gamma                      90.0000
_cell_volume                           2329.5(5)
_cell_formula_units_Z                  4
_cell_measurement_reflns_used          3271
_cell_measurement_theta_min            7.1
_cell_measurement_theta_max            56.4
_cell_measurement_temperature          174.1

#------------------------------------------------------------------------------

_exptl_crystal_description            'Chunk'
_exptl_crystal_colour                 'Colourless'
_exptl_crystal_size_max                0.48
_exptl_crystal_size_mid                0.37
_exptl_crystal_size_min                0.18
_exptl_crystal_density_diffrn          1.199
_exptl_crystal_density_meas            ?
_exptl_crystal_density_method         'not measured'
_exptl_crystal_F_000                   904.00
_exptl_absorpt_coefficient_mu          0.622
_exptl_absorpt_correction_type         multi-scan
_exptl_absorpt_process_details         
;
    Higashi, T. (1995). Program for Absorption Correction.
    Rigaku Corporation, Tokyo, Japan.
;
_exptl_absorpt_correction_T_min        0.557
_exptl_absorpt_correction_T_max        0.892

#==============================================================================

# EXPERIMENTAL DATA

_diffrn_radiation_type                'Cu K\a'
_diffrn_radiation_wavelength           1.54187
_diffrn_measurement_device_type       'Rigaku RAXIS-RAPID'
_diffrn_measurement_method             \w
_diffrn_detector_area_resol_mean       10.00
_diffrn_reflns_number                  26326
_diffrn_reflns_av_R_equivalents        0.142
_diffrn_reflns_theta_max               71.94
_diffrn_measured_fraction_theta_max    0.984
_diffrn_reflns_theta_full              71.94
_diffrn_measured_fraction_theta_full   0.984
_diffrn_reflns_limit_h_min             -13
_diffrn_reflns_limit_h_max             13
_diffrn_reflns_limit_k_min             -14
_diffrn_reflns_limit_k_max             13
_diffrn_reflns_limit_l_min             -22
_diffrn_reflns_limit_l_max             22

#==============================================================================

# REFINEMENT DATA

_refine_special_details
;
    Refinement using reflections with F^2^ > 2.0 sigma(F^2^).
    The weighted R-factor(wR), goodness of fit (S) and R-factor (gt) are 
    based on F, with F set to zero for negative F. The threshold expression of
    F^2^ > 2.0 sigma(F^2^) is used only for calculating R-factor (gt).
;
_reflns_number_total                   4502
_reflns_number_gt                      10274
_reflns_threshold_expression           F^2^>2.0\s(F^2^)
_refine_ls_structure_factor_coef       F
_refine_ls_R_factor_gt                 0.0854
_refine_ls_wR_factor_ref               0.0879
_refine_ls_hydrogen_treatment          mixed
_refine_ls_number_reflns               10448
_refine_ls_number_parameters           405
_refine_ls_goodness_of_fit_ref         5.878
_refine_ls_weighting_scheme            unit
_refine_ls_weighting_details
'w = 1.0'
_refine_ls_shift/su_max                0.0000
_refine_diff_density_max               4.68
_refine_diff_density_min               -2.77
_refine_ls_extinction_method           none
_refine_ls_extinction_coef             ?

loop_
_atom_type_symbol
_atom_type_description
_atom_type_scat_dispersion_real
_atom_type_scat_dispersion_imag
_atom_type_scat_source
  'C' 'C'  0.018 0.009 
;
International Tables for Crystallography
(1992, Vol. C, Tables 4.2.6.8 and 6.1.1.4)
;
  'H' 'H'  0.000 0.000 
;
International Tables for Crystallography
(1992, Vol. C, Table 6.1.1.4)
;
  'N' 'N'  0.031 0.018 
;
International Tables for Crystallography
(1992, Vol. C, Tables 4.2.6.8 and 6.1.1.4)
;
  'O' 'O'  0.049 0.032 
;
International Tables for Crystallography
(1992, Vol. C, Tables 4.2.6.8 and 6.1.1.4)
;

#==============================================================================

# ATOMIC COORDINATES AND THERMAL PARAMETERS

loop_
_atom_site_label
_atom_site_type_symbol
_atom_site_fract_x
_atom_site_fract_y
_atom_site_fract_z
_atom_site_U_iso_or_equiv
_atom_site_adp_type
_atom_site_occupancy
_atom_site_symmetry_multiplicity
_atom_site_calc_flag
_atom_site_refinement_flags
_atom_site_disorder_assembly
_atom_site_disorder_group
 O(1) O 0.8029(2) 1.0500(2) 0.62847(19) 0.0703(14) Uani 1.00 1 d . . .
 O(2) O 0.7210(3) 0.8742(3) 0.9820(2) 0.0850(15) Uani 1.00 1 d . . .
 O(3) O 0.7826(3) 0.6494(2) 0.72263(18) 0.0774(14) Uani 1.00 1 d . . .
 N(4) N 0.7766(3) 0.8325(4) 0.6887(2) 0.0575(18) Uani 1.00 1 d . . .
 N(5) N 0.7968(3) 1.0839(3) 0.7467(2) 0.0541(16) Uani 1.00 1 d . . .
 C(6) C 0.7892(4) 0.7196(5) 0.6751(3) 0.052(2) Uani 1.00 1 d . . .
 C(7) C 0.8423(4) 1.1019(4) 0.6833(2) 0.050(2) Uani 1.00 1 d . . .
 C(8) C 0.5152(5) 0.9984(5) 0.8310(3) 0.066(2) Uani 1.00 1 d . . .
 C(9) C 0.6310(5) 1.0348(4) 0.8127(2) 0.053(2) Uani 1.00 1 d . . .
 C(10) C 0.8084(5) 0.6853(5) 0.5975(3) 0.057(2) Uani 1.00 1 d . . .
 C(11) C 0.8571(5) 0.8720(4) 0.8891(3) 0.058(2) Uani 1.00 1 d . . .
 C(12) C 0.9432(5) 1.1953(5) 0.6780(3) 0.063(2) Uani 1.00 1 d . . .
 C(13) C 0.8686(5) 0.8719(4) 0.8158(3) 0.058(2) Uani 1.00 1 d . . .
 C(14) C 0.9655(7) 0.8885(4) 0.9376(3) 0.069(2) Uani 1.00 1 d . . .
 C(15) C 0.6964(5) 0.9965(4) 0.7491(3) 0.056(2) Uani 1.00 1 d . . .
 C(16) C 0.8203(5) 1.1415(5) 0.8165(3) 0.064(2) Uani 1.00 1 d . . .
 C(17) C 0.6603(6) 1.1620(5) 0.9126(3) 0.070(2) Uani 1.00 1 d . . .
 C(18) C 0.7367(6) 0.8544(4) 0.9211(3) 0.065(2) Uani 1.00 1 d . . .
 C(19) C 0.9436(6) 0.6379(7) 0.6028(5) 0.080(2) Uani 1.00 1 d . . .
 C(20) C 0.7024(5) 1.1167(4) 0.8511(3) 0.055(2) Uani 1.00 1 d . . .
 C(21) C 0.7133(7) 0.5930(6) 0.5747(4) 0.077(2) Uani 1.00 1 d . . .
 C(22) C 0.8840(6) 1.3131(5) 0.6795(4) 0.075(2) Uani 1.00 1 d . . .
 C(23) C 0.7955(6) 0.7813(5) 0.5443(4) 0.069(2) Uani 1.00 1 d . . .
 C(24) C 0.9885(6) 0.8843(4) 0.7937(3) 0.065(2) Uani 1.00 1 d . . .
 C(25) C 1.0533(7) 1.1855(7) 0.7361(5) 0.086(3) Uani 1.00 1 d . . .
 C(26) C 0.7528(4) 0.8732(4) 0.7589(2) 0.055(2) Uani 1.00 1 d . . .
 C(27) C 0.5441(6) 1.1269(5) 0.9317(3) 0.073(2) Uani 1.00 1 d . . .
 C(28) C 0.9950(7) 1.1830(7) 0.6068(4) 0.083(3) Uani 1.00 1 d . . .
 C(29) C 1.0958(6) 0.9005(4) 0.8428(4) 0.073(2) Uani 1.00 1 d . . .
 C(30) C 1.0833(7) 0.9051(4) 0.9141(4) 0.075(2) Uani 1.00 1 d . . .
 C(31) C 0.4726(6) 1.0468(5) 0.8909(4) 0.078(2) Uani 1.00 1 d . . .
 H(1) H 0.452(4) 0.939(3) 0.798(2) 0.10(2) Uiso 1.00 1 c . . .
 H(2) H 0.399(3) 1.026(3) 0.909(2) 0.067(19) Uiso 1.00 1 c . . .
 H(3) H 0.525(2) 1.154(2) 0.9817(18) 0.039(13) Uiso 1.00 1 c . . .
 H(4) H 0.709(3) 1.225(3) 0.940(2) 0.079(19) Uiso 1.00 1 c . . .
 H(5) H 0.828(3) 1.228(3) 0.812(2) 0.063(16) Uiso 1.00 1 c . . .
 H(6) H 0.901(3) 1.117(3) 0.845(2) 0.061(16) Uiso 1.00 1 c . . .
 H(7) H 0.641(3) 1.001(3) 0.702(2) 0.060(16) Uiso 1.00 1 c . . .
 H(8) H 0.863(3) 0.846(3) 0.5539(19) 0.062(16) Uiso 1.00 1 c . . .
 H(9) H 0.710(2) 0.818(2) 0.5366(17) 0.032(13) Uiso 1.00 1 c . . .
 H(10) H 0.803(3) 0.756(3) 0.488(2) 0.11(2) Uiso 1.00 1 c . . .
 H(11) H 0.731(4) 0.522(4) 0.609(2) 0.11(2) Uiso 1.00 1 c . . .
 H(12) H 0.731(3) 0.556(3) 0.529(2) 0.08(2) Uiso 1.00 1 c . . .
 H(13) H 0.617(4) 0.614(3) 0.576(2) 0.11(2) Uiso 1.00 1 c . . .
 H(14) H 0.955(4) 0.621(4) 0.551(2) 0.14(3) Uiso 1.00 1 c . . .
 H(15) H 0.962(4) 0.578(3) 0.639(2) 0.08(2) Uiso 1.00 1 c . . .
 H(16) H 1.016(3) 0.691(2) 0.6231(18) 0.037(13) Uiso 1.00 1 c . . .
 H(17) H 1.178(3) 0.907(3) 0.818(2) 0.073(17) Uiso 1.00 1 c . . .
 H(18) H 1.148(4) 0.911(3) 0.953(2) 0.10(2) Uiso 1.00 1 c . . .
 H(19) H 0.963(2) 0.880(2) 0.9898(18) 0.031(13) Uiso 1.00 1 c . . .
 H(20) H 0.669(3) 0.833(3) 0.8795(19) 0.057(16) Uiso 1.00 1 c . . .
 H(21) H 0.995(2) 0.885(2) 0.7380(15) 0.003(9) Uiso 1.00 1 c . . .
 H(22) H 0.792(5) 0.874(5) 0.649(3) 0.16(3) Uiso 1.00 1 c . . .
 H(23) H 0.857(3) 1.335(3) 0.734(2) 0.09(2) Uiso 1.00 1 c . . .
 H(24) H 0.807(3) 1.321(3) 0.641(2) 0.071(18) Uiso 1.00 1 c . . .
 H(25) H 0.941(2) 1.378(2) 0.6687(17) 0.037(12) Uiso 1.00 1 c . . .
 H(26) H 1.123(2) 1.230(2) 0.7261(17) 0.027(13) Uiso 1.00 1 c . . .
 H(27) H 1.032(4) 1.200(4) 0.781(2) 0.09(2) Uiso 1.00 1 c . . .
 H(28) H 1.098(3) 1.115(2) 0.7435(19) 0.031(14) Uiso 1.00 1 c . . .
 H(29) H 1.029(3) 1.107(3) 0.593(2) 0.063(19) Uiso 1.00 1 c . . .
 H(30) H 0.933(3) 1.185(3) 0.561(2) 0.055(18) Uiso 1.00 1 c . . .
 H(31) H 1.056(4) 1.240(3) 0.598(2) 0.10(2) Uiso 1.00 1 c . . .
 H(32) H 0.6674 0.8178 0.7772 0.067 Uiso 1.00 1 c R . .


loop_
_atom_site_aniso_label
_atom_site_aniso_U_11
_atom_site_aniso_U_22
_atom_site_aniso_U_33
_atom_site_aniso_U_12
_atom_site_aniso_U_13
_atom_site_aniso_U_23
 O(1) 0.080(2) 0.070(2) 0.060(2) -0.014(2) 0.002(2) -0.010(2)
 O(2) 0.094(3) 0.093(3) 0.072(3) 0.012(2) 0.026(2) 0.006(2)
 O(3) 0.101(2) 0.057(2) 0.078(3) 0.002(2) 0.025(2) 0.017(2)
 N(4) 0.059(3) 0.048(3) 0.066(4) -0.013(2) 0.009(2) -0.001(3)
 N(5) 0.049(3) 0.041(3) 0.073(3) -0.006(2) 0.008(2) -0.008(2)
 C(6) 0.041(3) 0.044(4) 0.071(5) -0.010(3) 0.005(3) 0.013(3)
 C(7) 0.047(3) 0.072(4) 0.031(3) 0.013(3) 0.009(3) -0.003(3)
 C(8) 0.053(4) 0.063(4) 0.083(5) -0.006(3) 0.009(3) 0.001(3)
 C(9) 0.050(3) 0.039(3) 0.072(4) 0.000(3) 0.013(3) 0.003(3)
 C(10) 0.054(4) 0.065(4) 0.050(4) 0.010(3) -0.006(3) -0.003(3)
 C(11) 0.069(4) 0.045(3) 0.061(4) 0.012(3) 0.005(4) -0.001(3)
 C(12) 0.043(3) 0.064(4) 0.082(5) -0.005(3) 0.010(3) 0.011(3)
 C(13) 0.058(4) 0.038(3) 0.077(5) 0.007(3) 0.002(4) -0.009(3)
 C(14) 0.081(5) 0.066(4) 0.060(5) 0.016(4) 0.003(4) 0.005(4)
 C(15) 0.048(3) 0.058(4) 0.061(4) -0.005(3) -0.000(3) -0.001(3)
 C(16) 0.041(4) 0.058(4) 0.092(5) -0.007(3) 0.004(3) -0.006(4)
 C(17) 0.081(5) 0.063(5) 0.068(5) -0.005(4) 0.013(4) -0.005(3)
 C(18) 0.079(5) 0.063(4) 0.054(4) 0.014(3) 0.017(4) 0.014(4)
 C(19) 0.047(4) 0.094(6) 0.095(7) -0.002(4) -0.010(4) 0.002(5)
 C(20) 0.055(4) 0.042(3) 0.065(4) -0.008(3) -0.004(3) 0.005(3)
 C(21) 0.068(5) 0.057(5) 0.103(6) -0.011(4) 0.004(5) -0.017(4)
 C(22) 0.067(5) 0.052(4) 0.108(6) -0.024(4) 0.011(4) 0.010(4)
 C(23) 0.057(4) 0.074(5) 0.078(5) 0.002(4) 0.012(4) 0.007(4)
 C(24) 0.066(4) 0.071(4) 0.058(4) 0.016(3) 0.011(4) -0.008(3)
 C(25) 0.048(5) 0.079(6) 0.132(9) -0.007(4) 0.017(5) 0.017(6)
 C(26) 0.053(3) 0.059(4) 0.054(4) -0.004(3) 0.017(3) 0.000(3)
 C(27) 0.081(5) 0.086(5) 0.057(5) 0.009(4) 0.025(4) -0.008(4)
 C(28) 0.070(5) 0.086(6) 0.097(7) -0.010(5) 0.028(5) 0.004(5)
 C(29) 0.067(5) 0.075(4) 0.078(5) 0.010(4) 0.013(5) -0.006(4)
 C(30) 0.065(5) 0.067(4) 0.090(6) 0.016(4) 0.000(5) -0.011(4)
 C(31) 0.068(5) 0.082(5) 0.087(6) -0.011(4) 0.015(4) -0.002(4)

#==============================================================================

_computing_data_collection            'PROCESS-AUTO'
_computing_cell_refinement            'PROCESS-AUTO'
_computing_data_reduction             'CrystalStructure'
_computing_structure_solution         'SIR92'
_computing_structure_refinement       'CRYSTALS'
_computing_publication_material       'CrystalStructure 3.7.0'
_computing_molecular_graphics          ?

#==============================================================================

# MOLECULAR GEOMETRY

_geom_special_details
;
    ENTER SPECIAL DETAILS OF THE MOLECULAR GEOMETRY
;

loop_
_geom_bond_atom_site_label_1
_geom_bond_atom_site_label_2
_geom_bond_distance
_geom_bond_publ_flag
_geom_bond_site_symmetry_1
_geom_bond_site_symmetry_2
O(1) C(7) 1.226(6) ? . .
O(2) C(18) 1.193(8) ? . .
O(3) C(6) 1.224(7) ? . .
N(4) C(6) 1.369(8) ? . .
N(4) C(26) 1.447(7) ? . .
N(4) H(22) 0.92(6) ? . .
N(5) C(7) 1.347(7) ? . .
N(5) C(15) 1.489(6) ? . .
N(5) C(16) 1.467(8) ? . .
C(6) C(10) 1.542(8) ? . .
C(7) C(12) 1.549(8) ? . .
C(8) C(9) 1.382(8) ? . .
C(8) C(31) 1.381(10) ? . .
C(8) H(1) 1.11(4) ? . .
C(9) C(15) 1.514(8) ? . .
C(9) C(20) 1.378(7) ? . .
C(10) C(19) 1.533(8) ? . .
C(10) C(21) 1.513(9) ? . .
C(10) C(23) 1.505(9) ? . .
C(11) C(13) 1.390(10) ? . .
C(11) C(14) 1.393(9) ? . .
C(11) C(18) 1.488(9) ? . .
C(12) C(22) 1.529(9) ? . .
C(12) C(25) 1.504(10) ? . .
C(12) C(28) 1.507(11) ? . .
C(13) C(24) 1.391(9) ? . .
C(13) C(26) 1.529(7) ? . .
C(14) C(30) 1.387(11) ? . .
C(14) H(19) 0.98(3) ? . .
C(15) C(26) 1.577(7) ? . .
C(15) H(7) 1.01(3) ? . .
C(16) C(20) 1.503(9) ? . .
C(16) H(5) 1.03(4) ? . .
C(16) H(6) 0.99(3) ? . .
C(17) C(20) 1.389(9) ? . .
C(17) C(27) 1.387(10) ? . .
C(17) H(4) 1.02(4) ? . .
C(18) H(20) 1.03(3) ? . .
C(19) H(14) 1.02(5) ? . .
C(19) H(15) 0.98(4) ? . .
C(19) H(16) 1.03(3) ? . .
C(21) H(11) 1.05(4) ? . .
C(21) H(12) 1.00(4) ? . .
C(21) H(13) 1.05(4) ? . .
C(22) H(23) 1.12(4) ? . .
C(22) H(24) 1.03(3) ? . .
C(22) H(25) 1.01(3) ? . .
C(23) H(8) 1.05(3) ? . .
C(23) H(9) 1.00(3) ? . .
C(23) H(10) 1.10(4) ? . .
C(24) C(29) 1.390(9) ? . .
C(24) H(21) 1.05(2) ? . .
C(25) H(26) 0.95(3) ? . .
C(25) H(27) 0.91(4) ? . .
C(25) H(28) 0.96(3) ? . .
C(26) H(32) 1.199 ? . .
C(27) C(31) 1.385(9) ? . .
C(27) H(3) 1.03(3) ? . .
C(28) H(29) 1.01(3) ? . .
C(28) H(30) 1.02(3) ? . .
C(28) H(31) 0.96(4) ? . .
C(29) C(30) 1.355(12) ? . .
C(29) H(17) 1.04(4) ? . .
C(30) H(18) 0.94(4) ? . .
C(31) H(2) 0.92(4) ? . .

loop_
_geom_angle_atom_site_label_1
_geom_angle_atom_site_label_2
_geom_angle_atom_site_label_3
_geom_angle
_geom_angle_publ_flag
_geom_angle_site_symmetry_1
_geom_angle_site_symmetry_2
_geom_angle_site_symmetry_3
C(6) N(4) C(26) 121.6(5) ? . . .
C(6) N(4) H(22) 110(3) ? . . .
C(26) N(4) H(22) 128(3) ? . . .
C(7) N(5) C(15) 117.9(4) ? . . .
C(7) N(5) C(16) 131.9(4) ? . . .
C(15) N(5) C(16) 110.0(4) ? . . .
O(3) C(6) N(4) 120.8(5) ? . . .
O(3) C(6) C(10) 122.0(5) ? . . .
N(4) C(6) C(10) 117.3(5) ? . . .
O(1) C(7) N(5) 122.3(4) ? . . .
O(1) C(7) C(12) 118.3(5) ? . . .
N(5) C(7) C(12) 119.4(4) ? . . .
C(9) C(8) C(31) 117.2(5) ? . . .
C(9) C(8) H(1) 124(2) ? . . .
C(31) C(8) H(1) 119(2) ? . . .
C(8) C(9) C(15) 127.1(5) ? . . .
C(8) C(9) C(20) 122.7(5) ? . . .
C(15) C(9) C(20) 110.1(5) ? . . .
C(6) C(10) C(19) 105.1(5) ? . . .
C(6) C(10) C(21) 107.3(5) ? . . .
C(6) C(10) C(23) 114.3(5) ? . . .
C(19) C(10) C(21) 110.1(5) ? . . .
C(19) C(10) C(23) 109.3(5) ? . . .
C(21) C(10) C(23) 110.6(5) ? . . .
C(13) C(11) C(14) 118.8(6) ? . . .
C(13) C(11) C(18) 125.1(5) ? . . .
C(14) C(11) C(18) 116.2(6) ? . . .
C(7) C(12) C(22) 111.0(4) ? . . .
C(7) C(12) C(25) 112.6(5) ? . . .
C(7) C(12) C(28) 108.3(5) ? . . .
C(22) C(12) C(25) 110.1(5) ? . . .
C(22) C(12) C(28) 107.3(5) ? . . .
C(25) C(12) C(28) 107.3(6) ? . . .
C(11) C(13) C(24) 118.8(5) ? . . .
C(11) C(13) C(26) 122.0(5) ? . . .
C(24) C(13) C(26) 118.8(5) ? . . .
C(11) C(14) C(30) 121.3(7) ? . . .
C(11) C(14) H(19) 121.0(19) ? . . .
C(30) C(14) H(19) 117.4(19) ? . . .
N(5) C(15) C(9) 102.2(4) ? . . .
N(5) C(15) C(26) 112.4(4) ? . . .
N(5) C(15) H(7) 106(2) ? . . .
C(9) C(15) C(26) 112.8(4) ? . . .
C(9) C(15) H(7) 114(2) ? . . .
C(26) C(15) H(7) 109(2) ? . . .
N(5) C(16) C(20) 103.2(4) ? . . .
N(5) C(16) H(5) 113(2) ? . . .
N(5) C(16) H(6) 113(2) ? . . .
C(20) C(16) H(5) 108(2) ? . . .
C(20) C(16) H(6) 115(2) ? . . .
H(5) C(16) H(6) 105(2) ? . . .
C(20) C(17) C(27) 118.6(5) ? . . .
C(20) C(17) H(4) 121(2) ? . . .
C(27) C(17) H(4) 120(2) ? . . .
O(2) C(18) C(11) 125.3(5) ? . . .
O(2) C(18) H(20) 127(2) ? . . .
C(11) C(18) H(20) 107(2) ? . . .
C(10) C(19) H(14) 103(2) ? . . .
C(10) C(19) H(15) 115(2) ? . . .
C(10) C(19) H(16) 117.2(19) ? . . .
H(14) C(19) H(15) 119(4) ? . . .
H(14) C(19) H(16) 108(3) ? . . .
H(15) C(19) H(16) 96(3) ? . . .
C(9) C(20) C(16) 110.3(5) ? . . .
C(9) C(20) C(17) 119.5(5) ? . . .
C(16) C(20) C(17) 130.2(5) ? . . .
C(10) C(21) H(11) 110(2) ? . . .
C(10) C(21) H(12) 112(2) ? . . .
C(10) C(21) H(13) 116(2) ? . . .
H(11) C(21) H(12) 97(3) ? . . .
H(11) C(21) H(13) 106(3) ? . . .
H(12) C(21) H(13) 114(3) ? . . .
C(12) C(22) H(23) 112(2) ? . . .
C(12) C(22) H(24) 111(2) ? . . .
C(12) C(22) H(25) 115.1(19) ? . . .
H(23) C(22) H(24) 111(3) ? . . .
H(23) C(22) H(25) 103(2) ? . . .
H(24) C(22) H(25) 104(2) ? . . .
C(10) C(23) H(8) 115(2) ? . . .
C(10) C(23) H(9) 115.7(19) ? . . .
C(10) C(23) H(10) 114(2) ? . . .
H(8) C(23) H(9) 108(2) ? . . .
H(8) C(23) H(10) 104(3) ? . . .
H(9) C(23) H(10) 98(2) ? . . .
C(13) C(24) C(29) 121.7(6) ? . . .
C(13) C(24) H(21) 117.7(15) ? . . .
C(29) C(24) H(21) 120.5(15) ? . . .
C(12) C(25) H(26) 112(2) ? . . .
C(12) C(25) H(27) 113(3) ? . . .
C(12) C(25) H(28) 120(2) ? . . .
H(26) C(25) H(27) 111(3) ? . . .
H(26) C(25) H(28) 98(2) ? . . .
H(27) C(25) H(28) 102(3) ? . . .
N(4) C(26) C(13) 114.6(4) ? . . .
N(4) C(26) C(15) 107.8(4) ? . . .
N(4) C(26) H(32) 107.1 ? . . .
C(13) C(26) C(15) 110.7(4) ? . . .
C(13) C(26) H(32) 111.7 ? . . .
C(15) C(26) H(32) 104.4 ? . . .
C(17) C(27) C(31) 120.7(6) ? . . .
C(17) C(27) H(3) 114.7(18) ? . . .
C(31) C(27) H(3) 123.8(18) ? . . .
C(12) C(28) H(29) 119(2) ? . . .
C(12) C(28) H(30) 118(2) ? . . .
C(12) C(28) H(31) 114(2) ? . . .
H(29) C(28) H(30) 91(3) ? . . .
H(29) C(28) H(31) 108(3) ? . . .
H(30) C(28) H(31) 103(3) ? . . .
C(24) C(29) C(30) 119.2(6) ? . . .
C(24) C(29) H(17) 113(2) ? . . .
C(30) C(29) H(17) 128(2) ? . . .
C(14) C(30) C(29) 120.1(6) ? . . .
C(14) C(30) H(18) 112(3) ? . . .
C(29) C(30) H(18) 127(3) ? . . .
C(8) C(31) C(27) 121.3(6) ? . . .
C(8) C(31) H(2) 124(2) ? . . .
C(27) C(31) H(2) 114(2) ? . . .

loop_
_geom_torsion_atom_site_label_1
_geom_torsion_atom_site_label_2
_geom_torsion_atom_site_label_3
_geom_torsion_atom_site_label_4
_geom_torsion
_geom_torsion_publ_flag
_geom_torsion_site_symmetry_1
_geom_torsion_site_symmetry_2
_geom_torsion_site_symmetry_3
_geom_torsion_site_symmetry_4
C(6) N(4) C(26) C(13) 76.0(5) ? . . . .
C(6) N(4) C(26) C(15) -160.3(4) ? . . . .
C(26) N(4) C(6) O(3) -1.2(6) ? . . . .
C(26) N(4) C(6) C(10) 177.3(4) ? . . . .
C(7) N(5) C(15) C(9) -155.8(4) ? . . . .
C(7) N(5) C(15) C(26) 82.9(5) ? . . . .
C(15) N(5) C(7) O(1) 0.8(7) ? . . . .
C(15) N(5) C(7) C(12) 177.7(4) ? . . . .
C(7) N(5) C(16) C(20) 155.2(5) ? . . . .
C(16) N(5) C(7) O(1) -173.7(5) ? . . . .
C(16) N(5) C(7) C(12) 3.2(8) ? . . . .
C(15) N(5) C(16) C(20) -19.6(5) ? . . . .
C(16) N(5) C(15) C(9) 19.9(5) ? . . . .
C(16) N(5) C(15) C(26) -101.4(5) ? . . . .
O(3) C(6) C(10) C(19) -68.5(6) ? . . . .
O(3) C(6) C(10) C(21) 48.7(6) ? . . . .
O(3) C(6) C(10) C(23) 171.7(4) ? . . . .
N(4) C(6) C(10) C(19) 113.1(5) ? . . . .
N(4) C(6) C(10) C(21) -129.7(5) ? . . . .
N(4) C(6) C(10) C(23) -6.7(6) ? . . . .
O(1) C(7) C(12) C(22) 104.1(6) ? . . . .
O(1) C(7) C(12) C(25) -131.9(6) ? . . . .
O(1) C(7) C(12) C(28) -13.5(7) ? . . . .
N(5) C(7) C(12) C(22) -73.0(6) ? . . . .
N(5) C(7) C(12) C(25) 51.0(7) ? . . . .
N(5) C(7) C(12) C(28) 169.4(5) ? . . . .
C(9) C(8) C(31) C(27) -1.1(9) ? . . . .
C(31) C(8) C(9) C(15) -178.9(5) ? . . . .
C(31) C(8) C(9) C(20) -0.7(8) ? . . . .
C(8) C(9) C(15) N(5) 166.0(5) ? . . . .
C(8) C(9) C(15) C(26) -73.0(7) ? . . . .
C(8) C(9) C(20) C(16) -177.7(5) ? . . . .
C(8) C(9) C(20) C(17) 2.8(8) ? . . . .
C(15) C(9) C(20) C(16) 0.8(6) ? . . . .
C(15) C(9) C(20) C(17) -178.7(5) ? . . . .
C(20) C(9) C(15) N(5) -12.4(5) ? . . . .
C(20) C(9) C(15) C(26) 108.6(5) ? . . . .
C(13) C(11) C(14) C(30) 0.3(5) ? . . . .
C(14) C(11) C(13) C(24) 2.2(7) ? . . . .
C(14) C(11) C(13) C(26) -170.1(4) ? . . . .
C(13) C(11) C(18) O(2) -165.7(5) ? . . . .
C(18) C(11) C(13) C(24) -177.1(4) ? . . . .
C(18) C(11) C(13) C(26) 10.6(7) ? . . . .
C(14) C(11) C(18) O(2) 15.0(8) ? . . . .
C(18) C(11) C(14) C(30) 179.7(5) ? . . . .
C(11) C(13) C(24) C(29) -2.2(7) ? . . . .
C(11) C(13) C(26) N(4) -158.7(4) ? . . . .
C(11) C(13) C(26) C(15) 79.1(6) ? . . . .
C(24) C(13) C(26) N(4) 29.0(6) ? . . . .
C(24) C(13) C(26) C(15) -93.2(5) ? . . . .
C(26) C(13) C(24) C(29) 170.3(4) ? . . . .
C(11) C(14) C(30) C(29) -2.9(8) ? . . . .
N(5) C(15) C(26) N(4) -82.5(5) ? . . . .
N(5) C(15) C(26) C(13) 43.6(6) ? . . . .
C(9) C(15) C(26) N(4) 162.5(4) ? . . . .
C(9) C(15) C(26) C(13) -71.4(6) ? . . . .
N(5) C(16) C(20) C(9) 11.4(6) ? . . . .
N(5) C(16) C(20) C(17) -169.2(5) ? . . . .
C(20) C(17) C(27) C(31) 1.3(9) ? . . . .
C(27) C(17) C(20) C(9) -3.0(8) ? . . . .
C(27) C(17) C(20) C(16) 177.6(6) ? . . . .
C(13) C(24) C(29) C(30) -0.4(6) ? . . . .
C(17) C(27) C(31) C(8) 0.8(10) ? . . . .
C(24) C(29) C(30) C(14) 3.0(8) ? . . . .

loop_
_geom_contact_atom_site_label_1
_geom_contact_atom_site_label_2
_geom_contact_distance
_geom_contact_publ_flag
_geom_contact_site_symmetry_1
_geom_contact_site_symmetry_2
O(1) H(10) 3.37(4) ? . 65602
O(1) H(12) 2.92(4) ? . 65602
O(2) C(17) 3.344(7) ? . 64702
O(2) C(27) 3.404(8) ? . 67703
O(2) C(31) 3.447(8) ? . 67703
O(2) H(2) 2.79(4) ? . 67703
O(2) H(3) 2.79(3) ? . 67703
O(2) H(4) 2.35(4) ? . 64702
O(2) H(18) 3.08(4) ? . 77703
O(2) H(18) 3.48(4) ? . 46504
O(3) C(8) 3.475(6) ? . 56504
O(3) C(24) 3.555(7) ? . 46504
O(3) C(29) 3.221(8) ? . 46504
O(3) H(1) 2.39(4) ? . 56504
O(3) H(17) 2.31(4) ? . 46504
O(3) H(21) 3.12(2) ? . 46504
N(4) H(15) 3.52(4) ? . 46504
N(4) H(16) 2.90(3) ? . 46504
N(5) H(26) 2.87(3) ? . 47504
C(6) H(1) 3.29(4) ? . 56504
C(6) H(16) 3.13(3) ? . 46504
C(6) H(17) 3.39(4) ? . 46504
C(7) H(26) 3.23(3) ? . 47504
C(8) O(3) 3.475(6) ? . 46504
C(8) H(23) 3.04(4) ? . 47504
C(8) H(25) 3.38(3) ? . 47504
C(9) H(23) 3.46(3) ? . 47504
C(9) H(25) 3.33(3) ? . 47504
C(9) H(26) 3.21(3) ? . 47504
C(9) H(27) 3.34(5) ? . 47504
C(10) H(16) 3.51(3) ? . 46504
C(14) C(14) 3.539(8) ? . 77703
C(14) H(3) 3.15(3) ? . 64702
C(14) H(18) 3.45(4) ? . 77703
C(14) H(19) 3.11(3) ? . 77703
C(15) H(15) 3.16(4) ? . 46504
C(15) H(25) 3.30(3) ? . 47504
C(15) H(26) 3.34(3) ? . 47504
C(16) H(26) 2.95(3) ? . 47504
C(16) H(27) 3.59(4) ? . 47504
C(17) O(2) 3.344(7) ? . 65702
C(17) H(18) 3.16(4) ? . 77703
C(17) H(19) 3.50(3) ? . 65702
C(17) H(27) 3.14(4) ? . 47504
C(18) C(29) 3.598(8) ? . 46504
C(18) C(30) 3.468(8) ? . 46504
C(18) H(3) 3.49(3) ? . 67703
C(18) H(4) 3.01(4) ? . 64702
C(18) H(18) 3.34(4) ? . 46504
C(19) H(7) 3.10(3) ? . 56504
C(19) H(9) 3.26(3) ? . 56504
C(19) H(13) 3.53(4) ? . 56504
C(19) H(25) 3.32(3) ? . 54501
C(20) C(25) 3.435(10) ? . 47504
C(20) H(26) 3.00(3) ? . 47504
C(20) H(27) 3.03(4) ? . 47504
C(21) H(16) 3.49(3) ? . 46504
C(21) H(24) 3.55(3) ? . 54501
C(21) H(29) 3.11(3) ? . 46504
C(21) H(30) 3.01(3) ? . 64602
C(22) H(7) 3.49(3) ? . 57504
C(22) H(10) 3.57(4) ? . 65602
C(22) H(11) 3.17(4) ? . 56501
C(22) H(15) 3.35(4) ? . 56501
C(22) H(26) 3.04(3) ? . 47504
C(22) H(28) 3.50(3) ? . 47504
C(23) H(12) 3.52(4) ? . 65602
C(23) H(16) 3.48(3) ? . 46504
C(23) H(24) 3.54(3) ? . 64602
C(23) H(29) 3.59(4) ? . 77603
C(23) H(30) 3.15(3) ? . 64602
C(23) H(31) 3.26(4) ? . 77603
C(24) O(3) 3.555(7) ? . 56504
C(24) H(20) 3.48(3) ? . 56504
C(24) H(32) 3.089 ? . 56504
C(25) C(20) 3.435(10) ? . 57504
C(25) H(5) 3.25(3) ? . 57504
C(25) H(23) 3.24(4) ? . 57504
C(25) H(24) 3.40(4) ? . 57504
C(26) H(16) 3.44(3) ? . 46504
C(27) O(2) 3.404(8) ? . 67703
C(27) H(2) 3.48(4) ? . 67703
C(27) H(5) 3.47(3) ? . 47504
C(27) H(19) 3.34(3) ? . 65702
C(27) H(27) 3.48(4) ? . 47504
C(28) H(8) 3.53(3) ? . 77603
C(28) H(10) 3.54(4) ? . 65602
C(28) H(10) 3.03(4) ? . 77603
C(28) H(11) 3.48(4) ? . 56504
C(28) H(13) 3.57(4) ? . 65602
C(28) H(24) 3.30(3) ? . 57504
C(29) O(3) 3.221(8) ? . 56504
C(29) C(18) 3.598(8) ? . 56504
C(29) H(20) 2.92(3) ? . 56504
C(29) H(32) 2.994 ? . 56504
C(30) C(18) 3.468(8) ? . 56504
C(30) H(19) 3.18(3) ? . 77703
C(30) H(20) 3.05(3) ? . 56504
C(31) O(2) 3.447(8) ? . 67703
C(31) H(3) 3.36(3) ? . 67703
C(31) H(5) 3.34(3) ? . 47504
C(31) H(23) 3.35(4) ? . 47504
H(1) O(3) 2.39(4) ? . 46504
H(1) C(6) 3.29(4) ? . 46504
H(1) H(15) 2.99(6) ? . 46504
H(1) H(17) 3.00(5) ? . 45501
H(1) H(23) 3.05(5) ? . 47504
H(1) H(25) 3.23(5) ? . 47504
H(2) O(2) 2.79(4) ? . 67703
H(2) C(27) 3.48(4) ? . 67703
H(2) H(3) 3.00(5) ? . 67703
H(2) H(5) 3.47(5) ? . 47504
H(2) H(17) 3.07(5) ? . 45501
H(2) H(18) 3.18(6) ? . 45501
H(3) O(2) 2.79(3) ? . 67703
H(3) C(14) 3.15(3) ? . 65702
H(3) C(18) 3.49(3) ? . 67703
H(3) C(31) 3.36(3) ? . 67703
H(3) H(2) 3.00(5) ? . 67703
H(3) H(19) 2.72(4) ? . 65702
H(3) H(20) 3.50(5) ? . 67703
H(4) O(2) 2.35(3) ? . 65702
H(4) C(18) 3.01(4) ? . 65702
H(4) H(18) 2.86(5) ? . 77703
H(4) H(19) 2.99(5) ? . 65702
H(4) H(27) 3.45(6) ? . 47504
H(5) C(25) 3.25(3) ? . 47504
H(5) C(27) 3.47(3) ? . 57504
H(5) C(31) 3.34(3) ? . 57504
H(5) H(2) 3.47(5) ? . 57504
H(5) H(26) 2.59(4) ? . 47504
H(5) H(27) 3.25(6) ? . 47504
H(5) H(28) 3.22(4) ? . 47504
H(6) H(19) 3.26(4) ? . 77703
H(7) C(19) 3.10(3) ? . 46504
H(7) C(22) 3.49(3) ? . 47504
H(7) H(14) 3.56(6) ? . 46504
H(7) H(15) 2.31(5) ? . 46504
H(7) H(16) 2.93(4) ? . 46504
H(7) H(25) 2.58(4) ? . 47504
H(7) H(26) 3.22(4) ? . 47504
H(8) C(28) 3.53(3) ? . 77603
H(8) H(12) 3.03(5) ? . 65602
H(8) H(13) 2.72(5) ? . 56504
H(8) H(29) 3.14(5) ? . 77603
H(8) H(30) 3.24(5) ? . 77603
H(8) H(31) 3.23(6) ? . 77603
H(9) C(19) 3.26(3) ? . 46504
H(9) H(12) 3.16(5) ? . 65602
H(9) H(14) 2.84(6) ? . 46504
H(9) H(16) 2.76(4) ? . 46504
H(9) H(24) 3.30(5) ? . 64602
H(9) H(30) 2.73(4) ? . 64602
H(10) O(1) 3.37(4) ? . 64602
H(10) C(22) 3.57(4) ? . 64602
H(10) C(28) 3.54(4) ? . 64602
H(10) C(28) 3.03(4) ? . 77603
H(10) H(12) 3.57(5) ? . 65602
H(10) H(24) 2.67(5) ? . 64602
H(10) H(29) 2.96(6) ? . 77603
H(10) H(30) 2.69(5) ? . 64602
H(10) H(30) 3.13(5) ? . 77603
H(10) H(31) 2.33(6) ? . 77603
H(11) C(22) 3.17(4) ? . 54501
H(11) C(28) 3.48(4) ? . 46504
H(11) H(23) 3.39(6) ? . 54501
H(11) H(24) 2.57(5) ? . 54501
H(11) H(25) 2.93(5) ? . 54501
H(11) H(28) 3.44(5) ? . 46504
H(11) H(29) 2.62(5) ? . 46504
H(12) O(1) 2.92(4) ? . 64602
H(12) C(23) 3.52(4) ? . 64602
H(12) H(8) 3.03(5) ? . 64602
H(12) H(9) 3.16(5) ? . 64602
H(12) H(10) 3.57(5) ? . 64602
H(12) H(24) 3.51(5) ? . 54501
H(12) H(29) 3.42(5) ? . 64602
H(12) H(29) 3.22(5) ? . 46504
H(12) H(30) 2.74(5) ? . 64602
H(13) C(19) 3.53(4) ? . 46504
H(13) C(28) 3.57(4) ? . 64602
H(13) H(8) 2.72(5) ? . 46504
H(13) H(14) 3.58(6) ? . 46504
H(13) H(16) 2.73(5) ? . 46504
H(13) H(21) 3.43(5) ? . 46504
H(13) H(29) 3.35(5) ? . 64602
H(13) H(29) 2.81(5) ? . 46504
H(13) H(30) 2.68(5) ? . 64602
H(14) H(7) 3.56(6) ? . 56504
H(14) H(9) 2.84(6) ? . 56504
H(14) H(13) 3.58(6) ? . 56504
H(14) H(30) 3.41(6) ? . 77603
H(14) H(31) 3.23(7) ? . 77603
H(15) N(4) 3.52(4) ? . 56504
H(15) C(15) 3.16(4) ? . 56504
H(15) C(22) 3.35(4) ? . 54501
H(15) H(1) 2.99(6) ? . 56504
H(15) H(7) 2.31(5) ? . 56504
H(15) H(22) 3.52(7) ? . 56504
H(15) H(24) 3.46(5) ? . 54501
H(15) H(25) 2.45(5) ? . 54501
H(15) H(32) 3.407 ? . 56504
H(16) N(4) 2.90(3) ? . 56504
H(16) C(6) 3.13(3) ? . 56504
H(16) C(10) 3.51(3) ? . 56504
H(16) C(21) 3.49(3) ? . 56504
H(16) C(23) 3.48(3) ? . 56504
H(16) C(26) 3.44(3) ? . 56504
H(16) H(7) 2.93(4) ? . 56504
H(16) H(9) 2.76(4) ? . 56504
H(16) H(13) 2.73(5) ? . 56504
H(16) H(22) 3.01(6) ? . 56504
H(16) H(32) 3.131 ? . 56504
H(17) O(3) 2.31(4) ? . 56504
H(17) C(6) 3.39(4) ? . 56504
H(17) H(1) 3.00(5) ? . 65501
H(17) H(2) 3.07(5) ? . 65501
H(17) H(20) 3.06(5) ? . 56504
H(17) H(32) 2.763 ? . 56504
H(18) O(2) 3.08(4) ? . 77703
H(18) O(2) 3.48(4) ? . 56504
H(18) C(14) 3.45(4) ? . 77703
H(18) C(17) 3.16(4) ? . 77703
H(18) C(18) 3.34(4) ? . 56504
H(18) H(2) 3.18(6) ? . 65501
H(18) H(4) 2.86(5) ? . 77703
H(18) H(19) 3.00(5) ? . 77703
H(18) H(20) 3.20(5) ? . 56504
H(19) C(14) 3.11(3) ? . 77703
H(19) C(17) 3.50(3) ? . 64702
H(19) C(27) 3.34(3) ? . 64702
H(19) C(30) 3.18(3) ? . 77703
H(19) H(3) 2.72(4) ? . 64702
H(19) H(4) 2.99(5) ? . 64702
H(19) H(6) 3.26(4) ? . 77703
H(19) H(18) 3.00(5) ? . 77703
H(19) H(19) 2.96(4) ? . 77703
H(20) C(24) 3.48(3) ? . 46504
H(20) C(29) 2.92(3) ? . 46504
H(20) C(30) 3.05(3) ? . 46504
H(20) H(3) 3.50(5) ? . 67703
H(20) H(17) 3.06(5) ? . 46504
H(20) H(18) 3.20(5) ? . 46504
H(21) O(3) 3.12(2) ? . 56504
H(21) H(13) 3.43(5) ? . 56504
H(21) H(32) 3.051 ? . 56504
H(22) H(15) 3.52(7) ? . 46504
H(22) H(16) 3.01(6) ? . 46504
H(23) C(8) 3.04(4) ? . 57504
H(23) C(9) 3.46(3) ? . 57504
H(23) C(25) 3.24(4) ? . 47504
H(23) C(31) 3.35(4) ? . 57504
H(23) H(1) 3.05(5) ? . 57504
H(23) H(11) 3.39(6) ? . 56501
H(23) H(26) 2.59(5) ? . 47504
H(23) H(28) 2.84(5) ? . 47504
H(24) C(21) 3.55(3) ? . 56501
H(24) C(23) 3.54(4) ? . 65602
H(24) C(25) 3.40(4) ? . 47504
H(24) C(28) 3.30(3) ? . 47504
H(24) H(9) 3.30(5) ? . 65602
H(24) H(10) 2.67(5) ? . 65602
H(24) H(11) 2.57(5) ? . 56501
H(24) H(12) 3.51(5) ? . 56501
H(24) H(15) 3.46(5) ? . 56501
H(24) H(26) 2.73(5) ? . 47504
H(24) H(28) 3.19(5) ? . 47504
H(24) H(29) 3.11(5) ? . 47504
H(24) H(31) 2.79(5) ? . 47504
H(25) C(8) 3.38(3) ? . 57504
H(25) C(9) 3.33(3) ? . 57504
H(25) C(15) 3.30(3) ? . 57504
H(25) C(19) 3.32(3) ? . 56501
H(25) H(1) 3.23(5) ? . 57504
H(25) H(7) 2.58(4) ? . 57504
H(25) H(11) 2.93(5) ? . 56501
H(25) H(15) 2.45(5) ? . 56501
H(26) N(5) 2.87(3) ? . 57504
H(26) C(7) 3.23(3) ? . 57504
H(26) C(9) 3.21(3) ? . 57504
H(26) C(15) 3.34(3) ? . 57504
H(26) C(16) 2.95(3) ? . 57504
H(26) C(20) 3.00(3) ? . 57504
H(26) C(22) 3.04(3) ? . 57504
H(26) H(5) 2.59(4) ? . 57504
H(26) H(7) 3.22(4) ? . 57504
H(26) H(23) 2.59(5) ? . 57504
H(26) H(24) 2.73(5) ? . 57504
H(27) C(9) 3.34(5) ? . 57504
H(27) C(16) 3.59(4) ? . 57504
H(27) C(17) 3.14(4) ? . 57504
H(27) C(20) 3.03(4) ? . 57504
H(27) C(27) 3.48(4) ? . 57504
H(27) H(4) 3.45(6) ? . 57504
H(27) H(5) 3.25(6) ? . 57504
H(28) C(22) 3.50(3) ? . 57504
H(28) H(5) 3.22(4) ? . 57504
H(28) H(11) 3.44(5) ? . 56504
H(28) H(23) 2.84(5) ? . 57504
H(28) H(24) 3.19(5) ? . 57504
H(29) C(21) 3.11(3) ? . 56504
H(29) C(23) 3.59(4) ? . 77603
H(29) H(8) 3.14(5) ? . 77603
H(29) H(10) 2.96(6) ? . 77603
H(29) H(11) 2.62(5) ? . 56504
H(29) H(12) 3.42(5) ? . 65602
H(29) H(12) 3.22(5) ? . 56504
H(29) H(13) 3.35(5) ? . 65602
H(29) H(13) 2.81(5) ? . 56504
H(29) H(24) 3.11(5) ? . 57504
H(30) C(21) 3.01(3) ? . 65602
H(30) C(23) 3.15(3) ? . 65602
H(30) H(8) 3.24(5) ? . 77603
H(30) H(9) 2.73(4) ? . 65602
H(30) H(10) 2.69(5) ? . 65602
H(30) H(10) 3.13(5) ? . 77603
H(30) H(12) 2.74(5) ? . 65602
H(30) H(13) 2.68(5) ? . 65602
H(30) H(14) 3.41(6) ? . 77603
H(31) C(23) 3.26(4) ? . 77603
H(31) H(8) 3.23(6) ? . 77603
H(31) H(10) 2.33(6) ? . 77603
H(31) H(14) 3.23(7) ? . 77603
H(31) H(24) 2.79(5) ? . 57504
H(32) C(24) 3.089 ? . 46504
H(32) C(29) 2.994 ? . 46504
H(32) H(15) 3.407 ? . 46504
H(32) H(16) 3.131 ? . 46504
H(32) H(17) 2.763 ? . 46504
H(32) H(21) 3.051 ? . 46504


loop_
_geom_hbond_atom_site_label_D
_geom_hbond_atom_site_label_H
_geom_hbond_atom_site_label_A
_geom_hbond_site_symmetry_D
_geom_hbond_site_symmetry_H
_geom_hbond_site_symmetry_A
_geom_hbond_distance_DA
_geom_hbond_distance_DH
_geom_hbond_distance_HA
_geom_hbond_angle_DHA
_geom_hbond_publ_flag
N(4) H(22) O(1) . . . 2.833(6) 0.92(6) 2.12(6) 134(5) no

#==============================================================================

# Additional structures and associated data_? identifiers
# should be added at this point if there is more than one 
# structure analysis in the CIF.

#==============================================================================

#     End of CIF

#==============================================================================
