# Supplementary material for: Rearrangement of o-(pivaloylaminomethyl)benzaldehydes: an experimental and computational study
Source: Beilstein J Org Chem. 2020 Jul 13;16:1636–48. doi: 10.3762/bjoc.16.136 (PMC7372232; doi:10.3762/bjoc.16.136)
Supplement: File 2 — Crystallographic information files for compounds 3a, 3b, 8b, 23a, and 23b. [file Beilstein_J_Org_Chem-16-1636-s002.zip › compound+23b.cif]

data_General
_audit_creation_date                  '2019-10-11'
_audit_creation_method                'by CrystalStructure 3.7.0'
_audit_update_record                   
;
?

2019-10-11 # Formatted by publCIF
;


#==============================================================================

# PROCESSING SUMMARY (IUCr Office Use Only)

_journal_date_recd_electronic     ?
_journal_date_from_coeditor       ?
_journal_date_accepted            ?
_journal_coeditor_code            ?

#==============================================================================

# SUBMISSION DETAILS

_publ_contact_author_name             'Bal\'azs Volk'
_publ_contact_author_email            'volk.balazs@egis.hu'
_publ_contact_author_fax              'ENTER FAX NUMBER'
_publ_contact_author_phone            '+36 1 8035874'
_publ_contact_author_address
;
Directorate of Drug Substance Development, 
Egis Pharmaceuticals Plc., P.O. Box 100, H-1475 Budapest, Hungary
;
_publ_requested_journal               'ENTER JOURNAL NAME HERE'
_publ_requested_category              ?
_publ_requested_coeditor_name          ?

#==============================================================================

# TITLE AND AUTHOR LIST

_publ_section_title
;
Rearrangement of ortho-(pivaloylaminomethyl)benzaldehydes: 
an experimental and computational study
;
_publ_section_title_footnote
;
 ENTER FOOTNOTE TO TITLE OF PAPER
;
loop_
_publ_author_name
_publ_author_address
'Csilla Hargitai'
;
Directorate of Drug Substance Development, 
Egis Pharmaceuticals Plc., P.O. Box 100, H-1475 Budapest, Hungary
;
'Gy\"orgyi Kov\'anyi-Lax'
;
Directorate of Drug Substance Development, 
Egis Pharmaceuticals Plc., P.O. Box 100, H-1475 Budapest, Hungary
;
'Tam\'as Nagy'
;
Directorate of Drug Substance Development, 
Egis Pharmaceuticals Plc., P.O. Box 100, H-1475 Budapest, Hungary
;
'P\'eter \'Abr\'anyi-Balogh'
;
Hungarian Academy of Sciences, Research Centre for Natural Sciences, 
Medicinal Chemistry Research Group, P.O. Box 286, H-1519 Budapest, Hungary
;
'Andr\'as Dancs\'o'
;
Directorate of Drug Substance Development, 
Egis Pharmaceuticals Plc., P.O. Box 100, H-1475 Budapest, Hungary
;
'G\'abor T\'oth'
;
Directorate of Drug Substance Development, 
Egis Pharmaceuticals Plc., P.O. Box 100, H-1475 Budapest, Hungary
;
'Judit Hal\'asz'
;
Directorate of Drug Substance Development, 
Egis Pharmaceuticals Plc., P.O. Box 100, H-1475 Budapest, Hungary
;
'Ang\'ela Pandur'
;
Directorate of Drug Substance Development, 
Egis Pharmaceuticals Plc., P.O. Box 100, H-1475 Budapest, Hungary
;
'Gyula Simig'
;
Directorate of Drug Substance Development, 
Egis Pharmaceuticals Plc., P.O. Box 100, H-1475 Budapest, Hungary
;
'Bal\'azs Volk'
;
Directorate of Drug Substance Development, 
Egis Pharmaceuticals Plc., P.O. Box 100, H-1475 Budapest, Hungary
;
_publ_section_synopsis
;
ENTER SYNOPSIS
;

#==============================================================================

# TEXT

_publ_section_abstract
;
ENTER ABSTRACT
;
_publ_section_comment
;
ENTER TEXT
;
_publ_section_references
;
ENTER OTHER REFERENCES

Rigaku/MSC and Rigaku Corporation. (2005). <i>CrystalStructure</i> 3.7.0.
Single Crystal Structure Analysis Software. Rigaku/MSC, 9009 New Trails Drive,
The Woodlands, TX, USA 77381-5209. Rigaku, 3-9-12 Akishima, Tokyo 196-8666,
Japan.

Watkin, D. J., Prout, C. K., Carruthers, J. R. & Betteridge, P. W. (1996).
<i>CRYSTALS</i> Issue 10, Chemical Crystallography Laboratory, Oxford, UK.
;
_publ_section_figure_captions
;


ENTER FIGURE CAPTIONS
;
_publ_section_exptl_prep
;
ENTER COMPOUND PREPARATION DETAILS
;
_publ_section_exptl_refinement
;
ENTER SPECIAL DETAILS OF THE REFINEMENT
;

#==============================================================================

data__131069_2

#==============================================================================

# CHEMICAL DATA

_chemical_formula_sum                  'C26 H32 N2 O3 '
_chemical_formula_moiety               'C26 H32 N2 O3 '
_chemical_formula_weight               420.55
_chemical_melting_point                ?

#==============================================================================

# CRYSTAL DATA
_symmetry_cell_setting                 triclinic
_symmetry_space_group_name_H-M        'P -1'
_symmetry_space_group_name_Hall       '-P 1'
_symmetry_Int_Tables_number            2
loop_
_symmetry_equiv_pos_site_id
_symmetry_equiv_pos_as_xyz
1   '+X,+Y,+Z'
2   '-X,-Y,-Z'

#------------------------------------------------------------------------------

_cell_length_a                         10.5979(4)
_cell_length_b                         11.4140(5)
_cell_length_c                         11.6000(5)
_cell_angle_alpha                      110.765(3)
_cell_angle_beta                       104.959(3)
_cell_angle_gamma                      107.303(2)
_cell_volume                           1144.07(8)
_cell_formula_units_Z                  2
_cell_measurement_reflns_used          2305
_cell_measurement_theta_min            6.6
_cell_measurement_theta_max            70.9
_cell_measurement_temperature          174.1

#------------------------------------------------------------------------------

_exptl_crystal_description            'Chunk'
_exptl_crystal_colour                 'Colourless'
_exptl_crystal_size_max                0.23
_exptl_crystal_size_mid                0.11
_exptl_crystal_size_min                0.08
_exptl_crystal_density_diffrn          1.221
_exptl_crystal_density_meas            ?
_exptl_crystal_density_method         'not measured'
_exptl_crystal_F_000                   452.00
_exptl_absorpt_coefficient_mu          0.633
_exptl_absorpt_correction_type         multi-scan
_exptl_absorpt_process_details         
;
    Higashi, T. (1995). Program for Absorption Correction.
    Rigaku Corporation, Tokyo, Japan.
;
_exptl_absorpt_correction_T_min        0.752
_exptl_absorpt_correction_T_max        0.948

#==============================================================================

# EXPERIMENTAL DATA

_diffrn_radiation_type                'Cu K\a'
_diffrn_radiation_wavelength           1.54187
_diffrn_measurement_device_type       'Rigaku RAXIS-RAPID'
_diffrn_measurement_method             \w
_diffrn_detector_area_resol_mean       10.00
_diffrn_reflns_number                  12836
_diffrn_reflns_av_R_equivalents        0.098
_diffrn_reflns_theta_max               71.59
_diffrn_measured_fraction_theta_max    0.911
_diffrn_reflns_theta_full              71.59
_diffrn_measured_fraction_theta_full   0.911
_diffrn_reflns_limit_h_min             -13
_diffrn_reflns_limit_h_max             13
_diffrn_reflns_limit_k_min             -11
_diffrn_reflns_limit_k_max             13
_diffrn_reflns_limit_l_min             -14
_diffrn_reflns_limit_l_max             13

#==============================================================================

# REFINEMENT DATA

_refine_special_details
;
    Refinement using reflections with F^2^ > 2.0 sigma(F^2^).
    The weighted R-factor(wR), goodness of fit (S) and R-factor (gt) are 
    based on F, with F set to zero for negative F. The threshold expression of
    F^2^ > 2.0 sigma(F^2^) is used only for calculating R-factor (gt).
;
_reflns_number_total                   4054
_reflns_number_gt                      5296
_reflns_threshold_expression           F^2^>2.0\s(F^2^)
_refine_ls_structure_factor_coef       F
_refine_ls_R_factor_gt                 0.0750
_refine_ls_wR_factor_ref               0.0819
_refine_ls_hydrogen_treatment          refall
_refine_ls_number_reflns               5369
_refine_ls_number_parameters           312
_refine_ls_goodness_of_fit_ref         5.739
_refine_ls_weighting_scheme            unit
_refine_ls_weighting_details
'w = 1.0'
_refine_ls_shift/su_max                0.0000
_refine_diff_density_max               2.43
_refine_diff_density_min               -4.12
_refine_ls_extinction_method           none
_refine_ls_extinction_coef             ?

loop_
_atom_type_symbol
_atom_type_description
_atom_type_scat_dispersion_real
_atom_type_scat_dispersion_imag
_atom_type_scat_source
  'O' 'O'  0.049 0.032 
;
International Tables for Crystallography
(1992, Vol. C, Tables 4.2.6.8 and 6.1.1.4)
;
  'N' 'N'  0.031 0.018 
;
International Tables for Crystallography
(1992, Vol. C, Tables 4.2.6.8 and 6.1.1.4)
;
  'C' 'C'  0.018 0.009 
;
International Tables for Crystallography
(1992, Vol. C, Tables 4.2.6.8 and 6.1.1.4)
;
  'H' 'H'  0.000 0.000 
;
International Tables for Crystallography
(1992, Vol. C, Table 6.1.1.4)
;

#==============================================================================

# ATOMIC COORDINATES AND THERMAL PARAMETERS

loop_
_atom_site_label
_atom_site_type_symbol
_atom_site_fract_x
_atom_site_fract_y
_atom_site_fract_z
_atom_site_U_iso_or_equiv
_atom_site_adp_type
_atom_site_occupancy
_atom_site_symmetry_multiplicity
_atom_site_calc_flag
_atom_site_refinement_flags
_atom_site_disorder_assembly
_atom_site_disorder_group
 O(1) O 0.1482(4) 0.1137(4) -0.0107(3) 0.0413(14) Uani 1.00 1 d . . .
 O(2) O -0.0918(4) 0.4134(4) 0.1449(3) 0.0487(16) Uani 1.00 1 d . . .
 O(3) O 0.2578(4) 0.4913(4) 0.5162(4) 0.0514(16) Uani 1.00 1 d . . .
 N(4) N 0.2717(4) 0.2488(4) 0.2135(4) 0.0302(16) Uani 1.00 1 d . . .
 N(5) N -0.0299(4) 0.2350(4) 0.1012(4) 0.0291(16) Uani 1.00 1 d . . .
 C(6) C 0.2295(7) 0.1120(6) 0.5396(6) 0.049(2) Uani 1.00 1 d . . .
 C(7) C 0.4429(6) 0.2603(6) 0.5367(5) 0.037(2) Uani 1.00 1 d . . .
 C(8) C 0.1415(5) 0.1886(5) 0.2388(5) 0.0222(19) Uani 1.00 1 d . . .
 C(9) C 0.2612(6) 0.2045(6) 0.0864(6) 0.031(2) Uani 1.00 1 d . . .
 C(10) C 0.3390(5) 0.2453(5) -0.0867(5) 0.050(2) Uani 1.00 1 d . . .
 C(11) C -0.0392(6) 0.2590(6) 0.3208(6) 0.030(2) Uani 1.00 1 d . . .
 C(12) C -0.0927(6) 0.3095(7) 0.0635(6) 0.032(2) Uani 1.00 1 d . . .
 C(13) C -0.2361(5) 0.3458(5) -0.1177(5) 0.049(2) Uani 1.00 1 d . . .
 C(14) C 0.0562(5) 0.2777(6) 0.2424(5) 0.028(2) Uani 1.00 1 d . . .
 C(15) C 0.5003(5) 0.2076(5) 0.0822(5) 0.052(2) Uani 1.00 1 d . . .
 C(16) C 0.1447(6) 0.1089(6) 0.4237(6) 0.037(2) Uani 1.00 1 d . . .
 C(17) C 0.3976(6) 0.2770(6) 0.0610(5) 0.031(2) Uani 1.00 1 d . . .
 C(18) C 0.1603(7) 0.4564(7) 0.5484(6) 0.048(2) Uani 1.00 1 d . . .
 C(19) C 0.4742(5) 0.4333(5) 0.1501(5) 0.044(2) Uani 1.00 1 d . . .
 C(20) C 0.0147(6) 0.3409(6) 0.4615(6) 0.031(2) Uani 1.00 1 d . . .
 C(21) C 0.3567(6) 0.2569(6) 0.4246(6) 0.035(2) Uani 1.00 1 d . . .
 C(22) C 0.3996(5) 0.3242(5) 0.3426(5) 0.036(2) Uani 1.00 1 d . . .
 C(23) C -0.2667(6) 0.1326(6) 0.3204(6) 0.042(2) Uani 1.00 1 d . . .
 C(24) C -0.1784(6) 0.1567(6) 0.2526(6) 0.041(2) Uani 1.00 1 d . . .
 C(25) C -0.0780(7) 0.3148(6) 0.5286(6) 0.044(2) Uani 1.00 1 d . . .
 C(26) C -0.0599(5) 0.2452(5) -0.1550(5) 0.044(2) Uani 1.00 1 d . . .
 C(27) C 0.2100(6) 0.1829(6) 0.3673(5) 0.028(2) Uani 1.00 1 d . . .
 C(28) C -0.1714(6) 0.2512(6) -0.0895(5) 0.029(2) Uani 1.00 1 d . . .
 C(29) C -0.2872(5) 0.1052(5) -0.1528(5) 0.054(2) Uani 1.00 1 d . . .
 C(30) C -0.2151(7) 0.2118(7) 0.4572(6) 0.049(2) Uani 1.00 1 d . . .
 C(31) C 0.3797(7) 0.1883(7) 0.5948(6) 0.051(2) Uani 1.00 1 d . . .
 H(1) H 0.1867 0.0647 0.5823 0.072 Uiso 1.00 1 c R . .
 H(2) H 0.5447 0.3143 0.5754 0.044 Uiso 1.00 1 c R . .
 H(3) H 0.0425 0.0573 0.3842 0.045 Uiso 1.00 1 c R . .
 H(4) H -0.3643 0.0643 0.2714 0.053 Uiso 1.00 1 c R . .
 H(5) H -0.2134 0.0998 0.1581 0.047 Uiso 1.00 1 c R . .
 H(6) H -0.0429 0.3719 0.6230 0.048 Uiso 1.00 1 c R . .
 H(7) H -0.2740 0.1929 0.5036 0.061 Uiso 1.00 1 c R . .
 H(8) H 0.4382 0.1865 0.6709 0.068 Uiso 1.00 1 c R . .
 H(9) H 0.0803 0.0976 0.1665 0.024 Uiso 1.00 1 c R . .
 H(10) H 0.1237 0.3722 0.2841 0.037 Uiso 1.00 1 c R . .
 H(11) H 0.1778 0.5091 0.6400 0.050 Uiso 1.00 1 c R . .
 H(12) H -0.0425 0.1491 0.0352 0.032 Uiso 1.00 1 c R . .
 H(13) H 0.4810 0.3141 0.3286 0.035 Uiso 1.00 1 c R . .
 H(14) H 0.4207 0.4200 0.3846 0.035 Uiso 1.00 1 c R . .
 H(15) H 0.3367 0.1596 -0.1421 0.068 Uiso 1.00 1 c R . .
 H(16) H 0.3960 0.3169 -0.1001 0.068 Uiso 1.00 1 c R . .
 H(17) H 0.2433 0.2382 -0.1100 0.068 Uiso 1.00 1 c R . .
 H(18) H -0.3300 0.3208 -0.1178 0.058 Uiso 1.00 1 c R . .
 H(19) H -0.2413 0.3412 -0.2023 0.058 Uiso 1.00 1 c R . .
 H(20) H -0.1737 0.4377 -0.0478 0.058 Uiso 1.00 1 c R . .
 H(21) H 0.5672 0.2572 0.1741 0.074 Uiso 1.00 1 c R . .
 H(22) H 0.5515 0.2063 0.0259 0.074 Uiso 1.00 1 c R . .
 H(23) H 0.4434 0.1151 0.0615 0.074 Uiso 1.00 1 c R . .
 H(24) H 0.4323 0.4769 0.1060 0.060 Uiso 1.00 1 c R . .
 H(25) H 0.5744 0.4670 0.1688 0.060 Uiso 1.00 1 c R . .
 H(26) H 0.4621 0.4535 0.2323 0.060 Uiso 1.00 1 c R . .
 H(27) H -0.0203 0.3308 -0.1564 0.055 Uiso 1.00 1 c R . .
 H(28) H -0.1047 0.1711 -0.2445 0.055 Uiso 1.00 1 c R . .
 H(29) H 0.0152 0.2335 -0.1016 0.055 Uiso 1.00 1 c R . .
 H(30) H -0.2474 0.0411 -0.1802 0.060 Uiso 1.00 1 c R . .
 H(31) H -0.3653 0.0876 -0.2289 0.059 Uiso 1.00 1 c R . .
 H(32) H -0.3214 0.0950 -0.0873 0.059 Uiso 1.00 1 c R . .


loop_
_atom_site_aniso_label
_atom_site_aniso_U_11
_atom_site_aniso_U_22
_atom_site_aniso_U_33
_atom_site_aniso_U_12
_atom_site_aniso_U_13
_atom_site_aniso_U_23
 O(1) 0.031(2) 0.045(3) 0.025(2) 0.005(2) 0.008(2) 0.004(2)
 O(2) 0.061(3) 0.051(3) 0.037(2) 0.028(2) 0.021(2) 0.019(2)
 O(3) 0.031(2) 0.064(3) 0.052(3) 0.013(2) 0.021(2) 0.023(2)
 N(4) 0.015(3) 0.034(3) 0.027(3) 0.002(2) 0.002(2) 0.011(2)
 N(5) 0.030(3) 0.031(3) 0.019(2) 0.011(2) 0.005(2) 0.010(2)
 C(6) 0.057(5) 0.069(6) 0.054(4) 0.037(5) 0.040(4) 0.044(4)
 C(7) 0.027(4) 0.054(5) 0.029(4) 0.014(4) 0.008(3) 0.024(3)
 C(8) 0.021(3) 0.019(4) 0.020(3) -0.002(3) 0.010(3) 0.010(3)
 C(9) 0.031(4) 0.035(5) 0.025(3) 0.016(3) 0.009(3) 0.011(3)
 C(10) 0.054(4) 0.069(5) 0.047(4) 0.023(4) 0.039(3) 0.038(4)
 C(11) 0.027(4) 0.022(4) 0.032(3) 0.009(3) 0.004(3) 0.009(3)
 C(12) 0.026(3) 0.039(5) 0.039(4) 0.013(3) 0.023(3) 0.021(3)
 C(13) 0.040(4) 0.065(5) 0.040(4) 0.021(4) 0.012(3) 0.027(4)
 C(14) 0.022(3) 0.045(5) 0.027(3) 0.016(3) 0.014(3) 0.021(3)
 C(15) 0.037(4) 0.069(5) 0.080(5) 0.026(4) 0.050(4) 0.044(4)
 C(16) 0.027(4) 0.040(5) 0.045(4) 0.015(4) 0.013(3) 0.022(4)
 C(17) 0.033(4) 0.031(5) 0.029(3) 0.005(4) 0.016(3) 0.017(3)
 C(18) 0.044(4) 0.045(5) 0.036(4) 0.031(4) 0.001(4) 0.002(4)
 C(19) 0.039(4) 0.037(4) 0.073(5) 0.011(3) 0.035(3) 0.039(4)
 C(20) 0.025(4) 0.028(4) 0.031(4) 0.013(3) 0.004(3) 0.009(3)
 C(21) 0.032(4) 0.037(5) 0.026(3) 0.009(4) 0.008(3) 0.011(3)
 C(22) 0.020(3) 0.048(5) 0.020(3) 0.007(3) -0.000(2) 0.008(3)
 C(23) 0.021(4) 0.055(5) 0.055(4) 0.016(4) 0.018(3) 0.030(4)
 C(24) 0.045(4) 0.042(5) 0.030(4) 0.021(4) 0.012(3) 0.011(3)
 C(25) 0.043(4) 0.045(5) 0.033(4) 0.016(4) 0.016(3) 0.009(3)
 C(26) 0.044(4) 0.061(5) 0.032(3) 0.017(4) 0.019(3) 0.030(3)
 C(27) 0.028(3) 0.036(5) 0.022(3) 0.014(3) 0.012(3) 0.014(3)
 C(28) 0.020(3) 0.035(5) 0.023(3) 0.008(3) 0.008(3) 0.008(3)
 C(29) 0.053(5) 0.057(5) 0.038(4) 0.023(4) 0.016(3) 0.012(3)
 C(30) 0.051(5) 0.059(6) 0.043(4) 0.027(4) 0.025(4) 0.024(4)
 C(31) 0.054(5) 0.079(6) 0.035(4) 0.039(5) 0.018(4) 0.035(4)

#==============================================================================

_computing_data_collection            'PROCESS-AUTO'
_computing_cell_refinement            'PROCESS-AUTO'
_computing_data_reduction             'CrystalStructure'
_computing_structure_solution         'SIR92'
_computing_structure_refinement       'CRYSTALS'
_computing_publication_material       'CrystalStructure 3.7.0'
_computing_molecular_graphics          ?

#==============================================================================

# MOLECULAR GEOMETRY

_geom_special_details
;
    ENTER SPECIAL DETAILS OF THE MOLECULAR GEOMETRY
;

loop_
_geom_bond_atom_site_label_1
_geom_bond_atom_site_label_2
_geom_bond_distance
_geom_bond_publ_flag
_geom_bond_site_symmetry_1
_geom_bond_site_symmetry_2
O(1) C(9) 1.231(5) ? . .
O(2) C(12) 1.222(8) ? . .
O(3) C(18) 1.194(9) ? . .
N(4) C(8) 1.500(8) ? . .
N(4) C(9) 1.339(9) ? . .
N(4) C(22) 1.471(6) ? . .
N(5) C(12) 1.346(10) ? . .
N(5) C(14) 1.466(7) ? . .
C(6) C(16) 1.394(10) ? . .
C(6) C(31) 1.398(9) ? . .
C(7) C(21) 1.363(10) ? . .
C(7) C(31) 1.369(11) ? . .
C(8) C(14) 1.545(10) ? . .
C(8) C(27) 1.514(9) ? . .
C(9) C(17) 1.595(10) ? . .
C(10) C(17) 1.527(9) ? . .
C(11) C(14) 1.543(10) ? . .
C(11) C(20) 1.408(8) ? . .
C(11) C(24) 1.372(7) ? . .
C(12) C(28) 1.535(8) ? . .
C(13) C(28) 1.522(11) ? . .
C(15) C(17) 1.545(11) ? . .
C(16) C(27) 1.378(11) ? . .
C(17) C(19) 1.519(7) ? . .
C(18) C(20) 1.477(7) ? . .
C(20) C(25) 1.430(11) ? . .
C(21) C(22) 1.494(10) ? . .
C(21) C(27) 1.364(8) ? . .
C(23) C(24) 1.397(11) ? . .
C(23) C(30) 1.370(9) ? . .
C(25) C(30) 1.361(7) ? . .
C(26) C(28) 1.566(9) ? . .
C(28) C(29) 1.508(7) ? . .
N(5) H(12) 0.950 ? . .
C(6) H(1) 0.950 ? . .
C(7) H(2) 0.950 ? . .
C(8) H(9) 0.950 ? . .
C(10) H(15) 0.950 ? . .
C(10) H(16) 0.950 ? . .
C(10) H(17) 0.950 ? . .
C(13) H(18) 0.950 ? . .
C(13) H(19) 0.950 ? . .
C(13) H(20) 0.950 ? . .
C(14) H(10) 0.950 ? . .
C(15) H(21) 0.950 ? . .
C(15) H(22) 0.950 ? . .
C(15) H(23) 0.950 ? . .
C(16) H(3) 0.950 ? . .
C(18) H(11) 0.950 ? . .
C(19) H(24) 0.950 ? . .
C(19) H(25) 0.950 ? . .
C(19) H(26) 0.950 ? . .
C(22) H(13) 0.950 ? . .
C(22) H(14) 0.950 ? . .
C(23) H(4) 0.950 ? . .
C(24) H(5) 0.950 ? . .
C(25) H(6) 0.950 ? . .
C(26) H(27) 0.950 ? . .
C(26) H(28) 0.950 ? . .
C(26) H(29) 0.950 ? . .
C(29) H(30) 0.950 ? . .
C(29) H(31) 0.950 ? . .
C(29) H(32) 0.950 ? . .
C(30) H(7) 0.950 ? . .
C(31) H(8) 0.950 ? . .

loop_
_geom_angle_atom_site_label_1
_geom_angle_atom_site_label_2
_geom_angle_atom_site_label_3
_geom_angle
_geom_angle_publ_flag
_geom_angle_site_symmetry_1
_geom_angle_site_symmetry_2
_geom_angle_site_symmetry_3
C(8) N(4) C(9) 119.3(3) ? . . .
C(8) N(4) C(22) 108.1(4) ? . . .
C(9) N(4) C(22) 130.7(5) ? . . .
C(12) N(5) C(14) 123.1(5) ? . . .
C(16) C(6) C(31) 119.1(7) ? . . .
C(21) C(7) C(31) 118.8(5) ? . . .
N(4) C(8) C(14) 109.7(5) ? . . .
N(4) C(8) C(27) 101.3(4) ? . . .
C(14) C(8) C(27) 117.9(5) ? . . .
O(1) C(9) N(4) 122.0(6) ? . . .
O(1) C(9) C(17) 119.4(6) ? . . .
N(4) C(9) C(17) 118.6(4) ? . . .
C(14) C(11) C(20) 121.6(4) ? . . .
C(14) C(11) C(24) 119.2(5) ? . . .
C(20) C(11) C(24) 119.2(7) ? . . .
O(2) C(12) N(5) 122.5(6) ? . . .
O(2) C(12) C(28) 122.3(7) ? . . .
N(5) C(12) C(28) 115.2(5) ? . . .
N(5) C(14) C(8) 106.2(4) ? . . .
N(5) C(14) C(11) 112.0(4) ? . . .
C(8) C(14) C(11) 111.7(6) ? . . .
C(6) C(16) C(27) 119.4(5) ? . . .
C(9) C(17) C(10) 106.0(4) ? . . .
C(9) C(17) C(15) 107.8(6) ? . . .
C(9) C(17) C(19) 112.8(5) ? . . .
C(10) C(17) C(15) 109.0(5) ? . . .
C(10) C(17) C(19) 109.2(6) ? . . .
C(15) C(17) C(19) 111.8(4) ? . . .
O(3) C(18) C(20) 127.2(6) ? . . .
C(11) C(20) C(18) 125.6(7) ? . . .
C(11) C(20) C(25) 118.7(5) ? . . .
C(18) C(20) C(25) 115.6(5) ? . . .
C(7) C(21) C(22) 128.8(5) ? . . .
C(7) C(21) C(27) 122.3(7) ? . . .
C(22) C(21) C(27) 108.9(6) ? . . .
N(4) C(22) C(21) 104.1(4) ? . . .
C(24) C(23) C(30) 120.1(5) ? . . .
C(11) C(24) C(23) 121.1(5) ? . . .
C(20) C(25) C(30) 120.2(5) ? . . .
C(8) C(27) C(16) 128.6(5) ? . . .
C(8) C(27) C(21) 111.6(6) ? . . .
C(16) C(27) C(21) 119.7(6) ? . . .
C(12) C(28) C(13) 109.6(5) ? . . .
C(12) C(28) C(26) 109.0(4) ? . . .
C(12) C(28) C(29) 111.2(6) ? . . .
C(13) C(28) C(26) 109.1(6) ? . . .
C(13) C(28) C(29) 110.6(4) ? . . .
C(26) C(28) C(29) 107.2(5) ? . . .
C(23) C(30) C(25) 120.7(7) ? . . .
C(6) C(31) C(7) 120.7(6) ? . . .
C(12) N(5) H(12) 119.9 ? . . .
C(14) N(5) H(12) 116.9 ? . . .
C(16) C(6) H(1) 121.0 ? . . .
C(31) C(6) H(1) 119.9 ? . . .
C(21) C(7) H(2) 120.4 ? . . .
C(31) C(7) H(2) 120.8 ? . . .
N(4) C(8) H(9) 108.8 ? . . .
C(14) C(8) H(9) 108.2 ? . . .
C(27) C(8) H(9) 110.6 ? . . .
C(17) C(10) H(15) 110.0 ? . . .
C(17) C(10) H(16) 111.4 ? . . .
C(17) C(10) H(17) 106.9 ? . . .
H(15) C(10) H(16) 109.5 ? . . .
H(15) C(10) H(17) 109.5 ? . . .
H(16) C(10) H(17) 109.5 ? . . .
C(28) C(13) H(18) 111.0 ? . . .
C(28) C(13) H(19) 110.2 ? . . .
C(28) C(13) H(20) 107.1 ? . . .
H(18) C(13) H(19) 109.5 ? . . .
H(18) C(13) H(20) 109.5 ? . . .
H(19) C(13) H(20) 109.5 ? . . .
N(5) C(14) H(10) 108.7 ? . . .
C(8) C(14) H(10) 108.3 ? . . .
C(11) C(14) H(10) 109.8 ? . . .
C(17) C(15) H(21) 108.8 ? . . .
C(17) C(15) H(22) 111.6 ? . . .
C(17) C(15) H(23) 107.9 ? . . .
H(21) C(15) H(22) 109.5 ? . . .
H(21) C(15) H(23) 109.5 ? . . .
H(22) C(15) H(23) 109.5 ? . . .
C(6) C(16) H(3) 120.5 ? . . .
C(27) C(16) H(3) 120.1 ? . . .
O(3) C(18) H(11) 116.6 ? . . .
C(20) C(18) H(11) 116.2 ? . . .
C(17) C(19) H(24) 109.5 ? . . .
C(17) C(19) H(25) 110.6 ? . . .
C(17) C(19) H(26) 108.3 ? . . .
H(24) C(19) H(25) 109.5 ? . . .
H(24) C(19) H(26) 109.5 ? . . .
H(25) C(19) H(26) 109.5 ? . . .
N(4) C(22) H(13) 110.3 ? . . .
N(4) C(22) H(14) 110.6 ? . . .
C(21) C(22) H(13) 111.1 ? . . .
C(21) C(22) H(14) 111.2 ? . . .
H(13) C(22) H(14) 109.5 ? . . .
C(24) C(23) H(4) 120.3 ? . . .
C(30) C(23) H(4) 119.6 ? . . .
C(11) C(24) H(5) 118.9 ? . . .
C(23) C(24) H(5) 120.0 ? . . .
C(20) C(25) H(6) 118.9 ? . . .
C(30) C(25) H(6) 120.9 ? . . .
C(28) C(26) H(27) 107.8 ? . . .
C(28) C(26) H(28) 111.4 ? . . .
C(28) C(26) H(29) 109.1 ? . . .
H(27) C(26) H(28) 109.5 ? . . .
H(27) C(26) H(29) 109.5 ? . . .
H(28) C(26) H(29) 109.5 ? . . .
C(28) C(29) H(30) 109.5 ? . . .
C(28) C(29) H(31) 110.6 ? . . .
C(28) C(29) H(32) 108.3 ? . . .
H(30) C(29) H(31) 109.5 ? . . .
H(30) C(29) H(32) 109.5 ? . . .
H(31) C(29) H(32) 109.5 ? . . .
C(23) C(30) H(7) 119.9 ? . . .
C(25) C(30) H(7) 119.4 ? . . .
C(6) C(31) H(8) 119.3 ? . . .
C(7) C(31) H(8) 120.0 ? . . .

loop_
_geom_contact_atom_site_label_1
_geom_contact_atom_site_label_2
_geom_contact_distance
_geom_contact_publ_flag
_geom_contact_site_symmetry_1
_geom_contact_site_symmetry_2
O(1) O(1) 3.561(6) ? . 75502
O(1) N(4) 2.248(5) ? . .
O(1) N(5) 2.951(7) ? . .
O(1) N(5) 3.450(6) ? . 75502
O(1) C(8) 2.739(7) ? . .
O(1) C(8) 3.370(4) ? . 75502
O(1) C(10) 2.678(8) ? . .
O(1) C(14) 3.427(8) ? . .
O(1) C(15) 3.311(7) ? . .
O(1) C(17) 2.447(7) ? . .
O(1) C(24) 3.522(8) ? . 75502
O(1) C(26) 3.430(8) ? . .
O(2) N(5) 2.252(7) ? . .
O(2) C(11) 3.182(10) ? . .
O(2) C(13) 2.728(7) ? . .
O(2) C(14) 2.813(9) ? . .
O(2) C(24) 3.546(9) ? . .
O(2) C(25) 3.469(6) ? . 76602
O(2) C(26) 3.488(7) ? . .
O(2) C(28) 2.419(6) ? . .
O(2) C(29) 3.457(5) ? . .
O(3) C(8) 3.369(6) ? . .
O(3) C(11) 3.027(5) ? . .
O(3) C(14) 2.916(5) ? . .
O(3) C(20) 2.396(7) ? . .
O(3) C(21) 3.100(9) ? . .
O(3) C(22) 3.239(8) ? . .
O(3) C(22) 3.200(6) ? . 86602
O(3) C(25) 3.598(8) ? . .
O(3) C(25) 3.408(10) ? . 76602
O(3) C(27) 3.131(8) ? . .
O(3) C(30) 3.469(10) ? . 76602
N(4) O(1) 2.248(5) ? . .
N(4) N(5) 3.057(7) ? . .
N(4) C(14) 2.490(8) ? . .
N(4) C(15) 3.238(9) ? . .
N(4) C(17) 2.526(9) ? . .
N(4) C(19) 2.968(8) ? . .
N(4) C(21) 2.338(9) ? . .
N(4) C(27) 2.331(10) ? . .
N(5) O(1) 2.951(7) ? . .
N(5) O(1) 3.450(6) ? . 75502
N(5) O(2) 2.252(7) ? . .
N(5) N(4) 3.057(7) ? . .
N(5) C(8) 2.408(8) ? . .
N(5) C(9) 3.246(9) ? . .
N(5) C(11) 2.495(9) ? . .
N(5) C(24) 2.839(9) ? . .
N(5) C(26) 2.955(8) ? . .
N(5) C(28) 2.434(9) ? . .
N(5) C(29) 2.944(6) ? . .
C(6) C(7) 2.405(10) ? . .
C(6) C(21) 2.739(11) ? . .
C(6) C(27) 2.393(11) ? . .
C(7) C(6) 2.405(10) ? . .
C(7) C(16) 2.775(8) ? . .
C(7) C(22) 2.577(10) ? . .
C(7) C(27) 2.388(8) ? . .
C(8) O(1) 2.739(7) ? . .
C(8) O(1) 3.370(5) ? . 75502
C(8) O(3) 3.369(6) ? . .
C(8) N(5) 2.408(8) ? . .
C(8) C(9) 2.453(10) ? . .
C(8) C(11) 2.556(10) ? . .
C(8) C(16) 2.606(10) ? . .
C(8) C(20) 3.391(10) ? . .
C(8) C(21) 2.381(8) ? . .
C(8) C(22) 2.406(7) ? . .
C(8) C(24) 3.351(10) ? . .
C(9) N(5) 3.246(9) ? . .
C(9) C(8) 2.453(10) ? . .
C(9) C(10) 2.494(10) ? . .
C(9) C(14) 3.276(10) ? . .
C(9) C(15) 2.537(10) ? . .
C(9) C(19) 2.593(8) ? . .
C(9) C(21) 3.563(10) ? . .
C(9) C(22) 2.555(7) ? . .
C(9) C(27) 3.517(11) ? . .
C(10) O(1) 2.678(8) ? . .
C(10) C(9) 2.494(10) ? . .
C(10) C(15) 2.501(9) ? . .
C(10) C(19) 2.483(6) ? . .
C(11) O(2) 3.182(10) ? . .
C(11) O(3) 3.027(5) ? . .
C(11) N(5) 2.495(9) ? . .
C(11) C(8) 2.556(10) ? . .
C(11) C(12) 3.179(11) ? . .
C(11) C(16) 3.224(11) ? . .
C(11) C(18) 2.566(6) ? . .
C(11) C(23) 2.411(10) ? . .
C(11) C(25) 2.442(10) ? . .
C(11) C(27) 2.997(11) ? . .
C(11) C(30) 2.793(11) ? . .
C(12) C(11) 3.179(11) ? . .
C(12) C(13) 2.498(10) ? . .
C(12) C(14) 2.473(10) ? . .
C(12) C(24) 3.388(12) ? . .
C(12) C(26) 2.524(9) ? . .
C(12) C(29) 2.511(6) ? . .
C(13) O(2) 2.728(7) ? . .
C(13) C(12) 2.498(10) ? . .
C(13) C(26) 2.517(9) ? . .
C(13) C(29) 2.492(9) ? . .
C(14) O(1) 3.427(8) ? . .
C(14) O(2) 2.813(9) ? . .
C(14) O(3) 2.916(5) ? . .
C(14) N(4) 2.490(8) ? . .
C(14) C(9) 3.276(10) ? . .
C(14) C(12) 2.473(10) ? . .
C(14) C(16) 3.455(11) ? . .
C(14) C(18) 3.080(8) ? . .
C(14) C(20) 2.576(10) ? . .
C(14) C(21) 3.463(10) ? . .
C(14) C(22) 3.332(8) ? . .
C(14) C(24) 2.515(9) ? . .
C(14) C(27) 2.620(11) ? . .
C(15) O(1) 3.311(7) ? . .
C(15) N(4) 3.238(9) ? . .
C(15) C(9) 2.537(10) ? . .
C(15) C(10) 2.501(9) ? . .
C(15) C(19) 2.536(9) ? . .
C(15) C(22) 3.421(9) ? . .
C(16) C(7) 2.775(8) ? . .
C(16) C(8) 2.606(10) ? . .
C(16) C(11) 3.224(11) ? . .
C(16) C(14) 3.455(11) ? . .
C(16) C(20) 3.280(11) ? . .
C(16) C(21) 2.371(9) ? . .
C(16) C(31) 2.407(8) ? . .
C(17) O(1) 2.447(7) ? . .
C(17) N(4) 2.526(9) ? . .
C(17) C(22) 3.110(9) ? . .
C(18) C(11) 2.566(6) ? . .
C(18) C(14) 3.080(8) ? . .
C(18) C(20) 3.382(12) ? . 76602
C(18) C(25) 2.460(10) ? . .
C(18) C(25) 3.315(12) ? . 76602
C(18) C(27) 3.367(10) ? . .
C(19) N(4) 2.968(8) ? . .
C(19) C(9) 2.593(8) ? . .
C(19) C(10) 2.483(6) ? . .
C(19) C(15) 2.536(9) ? . .
C(19) C(22) 3.076(10) ? . .
C(20) O(3) 2.396(7) ? . .
C(20) C(8) 3.391(10) ? . .
C(20) C(14) 2.576(10) ? . .
C(20) C(16) 3.280(11) ? . .
C(20) C(18) 3.382(12) ? . 76602
C(20) C(20) 3.551(11) ? . 76602
C(20) C(23) 2.780(7) ? . .
C(20) C(24) 2.397(6) ? . .
C(20) C(27) 3.274(11) ? . .
C(20) C(30) 2.420(10) ? . .
C(21) O(3) 3.100(9) ? . .
C(21) N(4) 2.338(9) ? . .
C(21) C(6) 2.739(11) ? . .
C(21) C(8) 2.381(8) ? . .
C(21) C(9) 3.563(10) ? . .
C(21) C(14) 3.463(10) ? . .
C(21) C(16) 2.371(9) ? . .
C(21) C(31) 2.351(11) ? . .
C(22) O(3) 3.239(8) ? . .
C(22) O(3) 3.200(6) ? . 86602
C(22) C(7) 2.577(10) ? . .
C(22) C(8) 2.406(7) ? . .
C(22) C(9) 2.555(7) ? . .
C(22) C(14) 3.332(8) ? . .
C(22) C(15) 3.421(9) ? . .
C(22) C(17) 3.110(9) ? . .
C(22) C(19) 3.076(10) ? . .
C(22) C(27) 2.327(9) ? . .
C(23) C(11) 2.411(10) ? . .
C(23) C(20) 2.780(7) ? . .
C(23) C(25) 2.373(6) ? . .
C(24) O(1) 3.522(8) ? . 75502
C(24) O(2) 3.546(9) ? . .
C(24) N(5) 2.839(9) ? . .
C(24) C(8) 3.351(10) ? . .
C(24) C(12) 3.388(12) ? . .
C(24) C(14) 2.515(9) ? . .
C(24) C(20) 2.397(6) ? . .
C(24) C(25) 2.765(8) ? . .
C(24) C(30) 2.398(11) ? . .
C(25) O(2) 3.469(6) ? . 76602
C(25) O(3) 3.598(8) ? . .
C(25) O(3) 3.408(10) ? . 76602
C(25) C(11) 2.442(10) ? . .
C(25) C(18) 2.460(10) ? . .
C(25) C(18) 3.315(12) ? . 76602
C(25) C(23) 2.373(6) ? . .
C(25) C(24) 2.765(8) ? . .
C(26) O(1) 3.430(8) ? . .
C(26) O(2) 3.488(7) ? . .
C(26) N(5) 2.955(8) ? . .
C(26) C(12) 2.524(9) ? . .
C(26) C(13) 2.517(9) ? . .
C(26) C(29) 2.476(8) ? . .
C(27) O(3) 3.131(8) ? . .
C(27) N(4) 2.331(10) ? . .
C(27) C(6) 2.393(11) ? . .
C(27) C(7) 2.388(8) ? . .
C(27) C(9) 3.517(11) ? . .
C(27) C(11) 2.997(11) ? . .
C(27) C(14) 2.620(11) ? . .
C(27) C(18) 3.367(10) ? . .
C(27) C(20) 3.274(11) ? . .
C(27) C(22) 2.327(9) ? . .
C(27) C(31) 2.751(10) ? . .
C(28) O(2) 2.419(6) ? . .
C(28) N(5) 2.434(9) ? . .
C(29) O(2) 3.457(5) ? . .
C(29) N(5) 2.944(6) ? . .
C(29) C(12) 2.511(6) ? . .
C(29) C(13) 2.492(9) ? . .
C(29) C(26) 2.476(8) ? . .
C(30) O(3) 3.469(10) ? . 76602
C(30) C(11) 2.793(11) ? . .
C(30) C(20) 2.420(10) ? . .
C(30) C(24) 2.398(11) ? . .
C(31) C(16) 2.407(8) ? . .
C(31) C(21) 2.351(11) ? . .
C(31) C(27) 2.751(10) ? . .
O(1) H(5) 2.828 ? . 75502
O(1) H(9) 2.395 ? . .
O(1) H(9) 2.474 ? . 75502
O(1) H(12) 2.329 ? . .
O(1) H(12) 2.750 ? . 75502
O(1) H(15) 2.847 ? . .
O(1) H(16) 3.583 ? . .
O(1) H(17) 2.295 ? . .
O(1) H(23) 3.017 ? . .
O(1) H(29) 2.524 ? . .
O(1) H(30) 3.436 ? . 75502
O(2) H(5) 3.498 ? . .
O(2) H(6) 2.559 ? . 76602
O(2) H(10) 2.705 ? . .
O(2) H(11) 2.816 ? . 76602
O(2) H(12) 3.091 ? . .
O(2) H(18) 2.989 ? . .
O(2) H(19) 3.512 ? . 76502
O(2) H(20) 2.325 ? . .
O(2) H(20) 3.496 ? . 76502
O(2) H(22) 3.385 ? . 45501
O(2) H(27) 2.744 ? . 76502
O(2) H(29) 3.546 ? . .
O(2) H(32) 3.286 ? . .
O(3) H(2) 3.240 ? . 86602
O(3) H(6) 3.499 ? . 76602
O(3) H(10) 2.323 ? . .
O(3) H(11) 1.828 ? . .
O(3) H(13) 2.603 ? . 86602
O(3) H(14) 2.700 ? . .
O(3) H(14) 3.009 ? . 86602
O(3) H(21) 3.266 ? . 86602
O(3) H(25) 3.413 ? . 86602
O(3) H(26) 3.291 ? . 86602
N(4) H(9) 2.017 ? . .
N(4) H(10) 2.505 ? . .
N(4) H(12) 3.031 ? . .
N(4) H(13) 2.010 ? . .
N(4) H(14) 2.012 ? . .
N(4) H(21) 3.259 ? . .
N(4) H(23) 3.186 ? . .
N(4) H(24) 3.464 ? . .
N(4) H(26) 2.488 ? . .
N(4) H(30) 3.113 ? . 75502
N(5) H(5) 2.489 ? . .
N(5) H(9) 2.422 ? . .
N(5) H(10) 1.987 ? . .
N(5) H(27) 3.543 ? . .
N(5) H(29) 2.514 ? . .
N(5) H(30) 2.971 ? . .
N(5) H(32) 2.824 ? . .
C(6) H(2) 3.267 ? . .
C(6) H(3) 2.047 ? . .
C(6) H(3) 3.469 ? . 75602
C(6) H(7) 3.528 ? . 75602
C(6) H(8) 2.039 ? . .
C(6) H(15) 3.355 ? . 55601
C(6) H(16) 3.585 ? . 55601
C(6) H(28) 3.345 ? . 75502
C(7) H(1) 3.257 ? . .
C(7) H(7) 3.390 ? . 65501
C(7) H(8) 2.020 ? . .
C(7) H(13) 2.787 ? . .
C(7) H(14) 2.968 ? . .
C(7) H(14) 3.172 ? . 86602
C(7) H(19) 3.488 ? . 65601
C(7) H(26) 3.052 ? . 86602
C(8) H(3) 2.822 ? . .
C(8) H(5) 3.360 ? . .
C(8) H(10) 2.052 ? . .
C(8) H(12) 2.435 ? . .
C(8) H(13) 3.166 ? . .
C(8) H(14) 2.863 ? . .
C(8) H(30) 3.078 ? . 75502
C(9) H(5) 3.404 ? . 75502
C(9) H(9) 2.522 ? . .
C(9) H(10) 3.365 ? . .
C(9) H(12) 2.941 ? . .
C(9) H(12) 3.515 ? . 75502
C(9) H(13) 2.698 ? . .
C(9) H(14) 3.057 ? . .
C(9) H(15) 2.883 ? . .
C(9) H(16) 3.293 ? . .
C(9) H(17) 2.412 ? . .
C(9) H(21) 2.935 ? . .
C(9) H(22) 3.324 ? . .
C(9) H(23) 2.471 ? . .
C(9) H(24) 2.991 ? . .
C(9) H(25) 3.365 ? . .
C(9) H(26) 2.570 ? . .
C(9) H(29) 3.124 ? . .
C(9) H(30) 3.325 ? . 75502
C(10) H(1) 3.287 ? . 55401
C(10) H(4) 3.555 ? . 75502
C(10) H(5) 3.460 ? . 75502
C(10) H(8) 3.173 ? . 55401
C(10) H(18) 3.500 ? . 65501
C(10) H(21) 3.279 ? . .
C(10) H(22) 2.543 ? . .
C(10) H(23) 2.863 ? . .
C(10) H(24) 2.466 ? . .
C(10) H(24) 3.491 ? . 86502
C(10) H(25) 2.919 ? . .
C(10) H(26) 3.236 ? . .
C(10) H(29) 3.351 ? . .
C(11) H(3) 2.941 ? . .
C(11) H(4) 3.265 ? . .
C(11) H(5) 2.011 ? . .
C(11) H(6) 3.294 ? . .
C(11) H(9) 2.902 ? . .
C(11) H(10) 2.068 ? . .
C(11) H(11) 3.369 ? . .
C(11) H(11) 3.342 ? . 76602
C(11) H(12) 3.085 ? . .
C(12) H(5) 3.055 ? . .
C(12) H(10) 2.649 ? . .
C(12) H(12) 1.997 ? . .
C(12) H(18) 2.901 ? . .
C(12) H(19) 3.277 ? . .
C(12) H(20) 2.461 ? . .
C(12) H(20) 3.481 ? . 76502
C(12) H(22) 3.456 ? . 45501
C(12) H(27) 2.914 ? . .
C(12) H(27) 3.566 ? . 76502
C(12) H(28) 3.304 ? . .
C(12) H(29) 2.504 ? . .
C(12) H(30) 2.923 ? . .
C(12) H(31) 3.280 ? . .
C(12) H(32) 2.485 ? . .
C(13) H(2) 3.539 ? . 45401
C(13) H(8) 3.157 ? . 45401
C(13) H(22) 3.472 ? . 45501
C(13) H(24) 3.300 ? . 76502
C(13) H(27) 2.483 ? . .
C(13) H(27) 3.517 ? . 76502
C(13) H(28) 2.951 ? . .
C(13) H(29) 3.273 ? . .
C(13) H(30) 3.249 ? . .
C(13) H(31) 2.493 ? . .
C(13) H(32) 2.912 ? . .
C(14) H(3) 3.449 ? . .
C(14) H(5) 2.634 ? . .
C(14) H(9) 2.051 ? . .
C(14) H(12) 2.077 ? . .
C(14) H(14) 3.371 ? . .
C(15) H(4) 3.445 ? . 65501
C(15) H(5) 3.416 ? . 75502
C(15) H(11) 3.585 ? . 86602
C(15) H(13) 2.771 ? . .
C(15) H(15) 2.484 ? . .
C(15) H(16) 2.956 ? . .
C(15) H(17) 3.240 ? . .
C(15) H(24) 3.297 ? . .
C(15) H(25) 2.548 ? . .
C(15) H(26) 2.941 ? . .
C(15) H(32) 3.265 ? . 65501
C(15) H(32) 3.440 ? . 75502
C(16) H(1) 2.052 ? . .
C(16) H(1) 3.450 ? . 75602
C(16) H(8) 3.262 ? . .
C(16) H(9) 2.829 ? . .
C(16) H(28) 2.956 ? . 75502
C(16) H(30) 3.370 ? . 75502
C(17) H(13) 2.833 ? . .
C(17) H(14) 3.429 ? . .
C(17) H(15) 2.056 ? . .
C(17) H(16) 2.072 ? . .
C(17) H(17) 2.019 ? . .
C(17) H(21) 2.058 ? . .
C(17) H(22) 2.090 ? . .
C(17) H(23) 2.047 ? . .
C(17) H(24) 2.043 ? . .
C(17) H(25) 2.056 ? . .
C(17) H(26) 2.028 ? . .
C(18) H(6) 2.576 ? . .
C(18) H(6) 3.505 ? . 76602
C(18) H(10) 2.748 ? . .
C(18) H(13) 3.461 ? . 86602
C(18) H(21) 3.392 ? . 86602
C(18) H(25) 3.342 ? . 86602
C(19) H(2) 3.556 ? . 86602
C(19) H(11) 3.571 ? . 86602
C(19) H(13) 2.850 ? . .
C(19) H(14) 2.963 ? . .
C(19) H(15) 3.257 ? . .
C(19) H(16) 2.499 ? . .
C(19) H(16) 3.100 ? . 86502
C(19) H(17) 2.869 ? . .
C(19) H(21) 2.554 ? . .
C(19) H(22) 2.947 ? . .
C(19) H(23) 3.291 ? . .
C(20) H(3) 3.165 ? . .
C(20) H(5) 3.253 ? . .
C(20) H(6) 2.064 ? . .
C(20) H(7) 3.277 ? . .
C(20) H(10) 2.683 ? . .
C(20) H(11) 2.079 ? . .
C(20) H(11) 3.278 ? . 76602
C(21) H(2) 2.017 ? . .
C(21) H(3) 3.229 ? . .
C(21) H(8) 3.212 ? . .
C(21) H(9) 3.049 ? . .
C(21) H(10) 3.444 ? . .
C(21) H(13) 2.040 ? . .
C(21) H(14) 2.040 ? . .
C(21) H(14) 3.225 ? . 86602
C(21) H(30) 3.174 ? . 75502
C(22) H(2) 2.801 ? . .
C(22) H(9) 3.129 ? . .
C(22) H(10) 3.082 ? . .
C(22) H(14) 3.032 ? . 86602
C(22) H(21) 3.018 ? . .
C(22) H(23) 3.532 ? . .
C(22) H(25) 3.553 ? . .
C(22) H(26) 2.335 ? . .
C(22) H(30) 3.521 ? . 75502
C(23) H(1) 3.083 ? . 75602
C(23) H(3) 3.592 ? . .
C(23) H(5) 2.045 ? . .
C(23) H(6) 3.234 ? . .
C(23) H(7) 2.019 ? . .
C(23) H(15) 2.966 ? . 75502
C(23) H(21) 3.108 ? . 45501
C(23) H(23) 3.597 ? . 45501
C(23) H(31) 3.577 ? . 65502
C(24) H(3) 3.172 ? . .
C(24) H(4) 2.048 ? . .
C(24) H(7) 3.256 ? . .
C(24) H(9) 3.316 ? . .
C(24) H(10) 3.241 ? . .
C(24) H(11) 3.566 ? . 76602
C(24) H(12) 3.199 ? . .
C(24) H(15) 3.082 ? . 75502
C(24) H(21) 3.276 ? . 45501
C(24) H(23) 3.508 ? . 75502
C(24) H(32) 3.556 ? . .
C(25) H(3) 3.594 ? . .
C(25) H(4) 3.225 ? . .
C(25) H(7) 2.005 ? . .
C(25) H(11) 2.554 ? . .
C(25) H(11) 3.459 ? . 76602
C(25) H(27) 3.473 ? . 55601
C(25) H(28) 3.587 ? . 55601
C(26) H(6) 3.387 ? . 55401
C(26) H(12) 2.781 ? . .
C(26) H(17) 3.150 ? . .
C(26) H(18) 3.312 ? . .
C(26) H(19) 2.516 ? . .
C(26) H(20) 2.871 ? . .
C(26) H(20) 3.224 ? . 76502
C(26) H(30) 2.435 ? . .
C(26) H(31) 2.908 ? . .
C(26) H(32) 3.239 ? . .
C(27) H(1) 3.257 ? . .
C(27) H(2) 3.241 ? . .
C(27) H(3) 2.028 ? . .
C(27) H(9) 2.050 ? . .
C(27) H(10) 2.938 ? . .
C(27) H(13) 3.045 ? . .
C(27) H(14) 2.853 ? . .
C(27) H(28) 3.466 ? . 75502
C(27) H(30) 2.918 ? . 75502
C(28) H(12) 2.538 ? . .
C(28) H(18) 2.064 ? . .
C(28) H(19) 2.054 ? . .
C(28) H(20) 2.018 ? . .
C(28) H(22) 3.507 ? . 45501
C(28) H(27) 2.066 ? . .
C(28) H(28) 2.108 ? . .
C(28) H(29) 2.081 ? . .
C(28) H(30) 2.033 ? . .
C(28) H(31) 2.046 ? . .
C(28) H(32) 2.019 ? . .
C(29) H(4) 3.243 ? . 65502
C(29) H(5) 3.514 ? . .
C(29) H(12) 2.695 ? . .
C(29) H(18) 2.545 ? . .
C(29) H(19) 2.878 ? . .
C(29) H(20) 3.253 ? . .
C(29) H(22) 3.139 ? . 45501
C(29) H(23) 3.241 ? . 75502
C(29) H(27) 3.231 ? . .
C(29) H(28) 2.490 ? . .
C(29) H(29) 2.894 ? . .
C(30) H(1) 3.141 ? . 75602
C(30) H(2) 3.489 ? . 45501
C(30) H(4) 2.016 ? . .
C(30) H(5) 3.253 ? . .
C(30) H(6) 2.020 ? . .
C(30) H(28) 3.595 ? . 55601
C(31) H(1) 2.045 ? . .
C(31) H(2) 2.027 ? . .
C(31) H(3) 3.271 ? . .
C(31) H(15) 3.312 ? . 55601
C(31) H(16) 3.250 ? . 55601
C(31) H(18) 3.351 ? . 65601
C(31) H(19) 3.571 ? . 65601
C(31) H(26) 3.452 ? . 86602
H(1) C(7) 3.257 ? . .
H(1) C(10) 3.287 ? . 55601
H(1) C(16) 2.052 ? . .
H(1) C(16) 3.450 ? . 75602
H(1) C(23) 3.083 ? . 75602
H(1) C(27) 3.257 ? . .
H(1) C(30) 3.141 ? . 75602
H(1) C(31) 2.045 ? . .
H(1) H(1) 3.481 ? . 75602
H(1) H(3) 2.366 ? . .
H(1) H(3) 2.617 ? . 75602
H(1) H(4) 3.218 ? . 75602
H(1) H(7) 3.241 ? . 75602
H(1) H(8) 2.337 ? . .
H(1) H(15) 2.795 ? . 55601
H(1) H(16) 3.353 ? . 55601
H(1) H(17) 3.193 ? . 55601
H(1) H(28) 3.567 ? . 75502
H(2) O(3) 3.240 ? . 86602
H(2) C(6) 3.267 ? . .
H(2) C(13) 3.539 ? . 65601
H(2) C(19) 3.556 ? . 86602
H(2) C(21) 2.017 ? . .
H(2) C(22) 2.801 ? . .
H(2) C(27) 3.241 ? . .
H(2) C(30) 3.489 ? . 65501
H(2) C(31) 2.027 ? . .
H(2) H(7) 2.811 ? . 65501
H(2) H(8) 2.332 ? . .
H(2) H(13) 2.765 ? . .
H(2) H(14) 3.068 ? . .
H(2) H(14) 2.793 ? . 86602
H(2) H(18) 3.428 ? . 65601
H(2) H(19) 2.810 ? . 65601
H(2) H(24) 3.513 ? . 86602
H(2) H(26) 2.830 ? . 86602
H(3) C(6) 2.047 ? . .
H(3) C(6) 3.469 ? . 75602
H(3) C(8) 2.822 ? . .
H(3) C(11) 2.941 ? . .
H(3) C(14) 3.449 ? . .
H(3) C(20) 3.165 ? . .
H(3) C(21) 3.229 ? . .
H(3) C(23) 3.592 ? . .
H(3) C(24) 3.172 ? . .
H(3) C(25) 3.594 ? . .
H(3) C(27) 2.028 ? . .
H(3) C(31) 3.271 ? . .
H(3) H(1) 2.366 ? . .
H(3) H(1) 2.617 ? . 75602
H(3) H(3) 3.574 ? . 75602
H(3) H(5) 3.534 ? . .
H(3) H(9) 2.826 ? . .
H(3) H(17) 3.465 ? . 75502
H(3) H(28) 2.904 ? . 75502
H(3) H(29) 3.490 ? . 75502
H(4) C(10) 3.555 ? . 75502
H(4) C(11) 3.265 ? . .
H(4) C(15) 3.445 ? . 45501
H(4) C(24) 2.048 ? . .
H(4) C(25) 3.225 ? . .
H(4) C(29) 3.243 ? . 65502
H(4) C(30) 2.016 ? . .
H(4) H(1) 3.218 ? . 75602
H(4) H(5) 2.351 ? . .
H(4) H(7) 2.314 ? . .
H(4) H(8) 3.090 ? . 75602
H(4) H(15) 2.611 ? . 75502
H(4) H(21) 2.991 ? . 45501
H(4) H(22) 3.262 ? . 75502
H(4) H(23) 3.092 ? . 45501
H(4) H(23) 3.392 ? . 75502
H(4) H(31) 2.678 ? . 65502
H(4) H(32) 2.989 ? . 65502
H(5) O(1) 2.828 ? . 75502
H(5) O(2) 3.498 ? . .
H(5) N(5) 2.489 ? . .
H(5) C(8) 3.360 ? . .
H(5) C(9) 3.404 ? . 75502
H(5) C(10) 3.460 ? . 75502
H(5) C(11) 2.011 ? . .
H(5) C(12) 3.055 ? . .
H(5) C(14) 2.634 ? . .
H(5) C(15) 3.416 ? . 75502
H(5) C(20) 3.253 ? . .
H(5) C(23) 2.045 ? . .
H(5) C(29) 3.514 ? . .
H(5) C(30) 3.253 ? . .
H(5) H(3) 3.534 ? . .
H(5) H(4) 2.351 ? . .
H(5) H(9) 3.096 ? . .
H(5) H(10) 3.470 ? . .
H(5) H(12) 2.631 ? . .
H(5) H(15) 2.774 ? . 75502
H(5) H(17) 3.599 ? . 75502
H(5) H(21) 3.337 ? . 45501
H(5) H(22) 3.344 ? . 45501
H(5) H(22) 3.595 ? . 75502
H(5) H(23) 3.595 ? . 45501
H(5) H(23) 2.693 ? . 75502
H(5) H(32) 2.753 ? . .
H(6) O(2) 2.559 ? . 76602
H(6) O(3) 3.499 ? . 76602
H(6) C(11) 3.294 ? . .
H(6) C(18) 2.576 ? . .
H(6) C(18) 3.505 ? . 76602
H(6) C(20) 2.064 ? . .
H(6) C(23) 3.234 ? . .
H(6) C(26) 3.387 ? . 55601
H(6) C(30) 2.020 ? . .
H(6) H(7) 2.315 ? . .
H(6) H(10) 3.187 ? . 76602
H(6) H(11) 2.308 ? . .
H(6) H(19) 3.304 ? . 55601
H(6) H(27) 2.724 ? . 55601
H(6) H(28) 3.189 ? . 55601
H(7) C(6) 3.528 ? . 75602
H(7) C(7) 3.390 ? . 45501
H(7) C(20) 3.277 ? . .
H(7) C(23) 2.019 ? . .
H(7) C(24) 3.256 ? . .
H(7) C(25) 2.005 ? . .
H(7) H(1) 3.241 ? . 75602
H(7) H(2) 2.811 ? . 45501
H(7) H(4) 2.314 ? . .
H(7) H(6) 2.315 ? . .
H(7) H(19) 3.093 ? . 55601
H(7) H(27) 3.586 ? . 55601
H(7) H(28) 3.145 ? . 55601
H(8) C(6) 2.039 ? . .
H(8) C(7) 2.020 ? . .
H(8) C(10) 3.173 ? . 55601
H(8) C(13) 3.157 ? . 65601
H(8) C(16) 3.262 ? . .
H(8) C(21) 3.212 ? . .
H(8) H(1) 2.337 ? . .
H(8) H(2) 2.332 ? . .
H(8) H(4) 3.090 ? . 75602
H(8) H(15) 2.727 ? . 55601
H(8) H(16) 2.771 ? . 55601
H(8) H(18) 2.525 ? . 65601
H(8) H(19) 2.971 ? . 65601
H(8) H(24) 3.364 ? . 86602
H(8) H(26) 3.577 ? . 86602
H(8) H(31) 2.836 ? . 65601
H(9) O(1) 2.395 ? . .
H(9) O(1) 2.474 ? . 75502
H(9) N(4) 2.017 ? . .
H(9) N(5) 2.422 ? . .
H(9) C(9) 2.522 ? . .
H(9) C(11) 2.902 ? . .
H(9) C(14) 2.051 ? . .
H(9) C(16) 2.829 ? . .
H(9) C(21) 3.049 ? . .
H(9) C(22) 3.129 ? . .
H(9) C(24) 3.316 ? . .
H(9) C(27) 2.050 ? . .
H(9) H(3) 2.826 ? . .
H(9) H(5) 3.096 ? . .
H(9) H(9) 3.322 ? . 75502
H(9) H(10) 2.772 ? . .
H(9) H(12) 2.104 ? . .
H(9) H(12) 2.782 ? . 75502
H(9) H(28) 3.551 ? . 75502
H(9) H(29) 3.345 ? . 75502
H(9) H(30) 2.714 ? . 75502
H(10) O(2) 2.705 ? . .
H(10) O(3) 2.323 ? . .
H(10) N(4) 2.505 ? . .
H(10) N(5) 1.987 ? . .
H(10) C(8) 2.052 ? . .
H(10) C(9) 3.365 ? . .
H(10) C(11) 2.068 ? . .
H(10) C(12) 2.649 ? . .
H(10) C(18) 2.748 ? . .
H(10) C(20) 2.683 ? . .
H(10) C(21) 3.444 ? . .
H(10) C(22) 3.082 ? . .
H(10) C(24) 3.241 ? . .
H(10) C(27) 2.938 ? . .
H(10) H(5) 3.470 ? . .
H(10) H(6) 3.187 ? . 76602
H(10) H(9) 2.772 ? . .
H(10) H(12) 2.724 ? . .
H(10) H(14) 2.864 ? . .
H(11) O(2) 2.816 ? . 76602
H(11) O(3) 1.828 ? . .
H(11) C(11) 3.369 ? . .
H(11) C(11) 3.342 ? . 76602
H(11) C(15) 3.585 ? . 86602
H(11) C(19) 3.571 ? . 86602
H(11) C(20) 2.079 ? . .
H(11) C(20) 3.278 ? . 76602
H(11) C(24) 3.566 ? . 76602
H(11) C(25) 2.554 ? . .
H(11) C(25) 3.459 ? . 76602
H(11) H(6) 2.308 ? . .
H(11) H(13) 3.426 ? . 86602
H(11) H(21) 2.773 ? . 86602
H(11) H(25) 2.834 ? . 86602
H(11) H(26) 3.550 ? . 86602
H(12) O(1) 2.329 ? . .
H(12) O(1) 2.750 ? . 75502
H(12) O(2) 3.091 ? . .
H(12) N(4) 3.031 ? . .
H(12) C(8) 2.435 ? . .
H(12) C(9) 2.941 ? . .
H(12) C(9) 3.515 ? . 75502
H(12) C(11) 3.085 ? . .
H(12) C(12) 1.997 ? . .
H(12) C(14) 2.077 ? . .
H(12) C(24) 3.199 ? . .
H(12) C(26) 2.781 ? . .
H(12) C(28) 2.538 ? . .
H(12) C(29) 2.695 ? . .
H(12) H(5) 2.631 ? . .
H(12) H(9) 2.104 ? . .
H(12) H(9) 2.782 ? . 75502
H(12) H(10) 2.724 ? . .
H(12) H(27) 3.543 ? . .
H(12) H(28) 3.255 ? . .
H(12) H(29) 2.248 ? . .
H(12) H(30) 2.428 ? . .
H(12) H(32) 2.694 ? . .
H(13) O(3) 2.603 ? . 86602
H(13) N(4) 2.010 ? . .
H(13) C(7) 2.787 ? . .
H(13) C(8) 3.166 ? . .
H(13) C(9) 2.698 ? . .
H(13) C(15) 2.771 ? . .
H(13) C(17) 2.833 ? . .
H(13) C(18) 3.461 ? . 86602
H(13) C(19) 2.850 ? . .
H(13) C(21) 2.040 ? . .
H(13) C(27) 3.045 ? . .
H(13) H(2) 2.765 ? . .
H(13) H(11) 3.426 ? . 86602
H(13) H(14) 1.551 ? . .
H(13) H(14) 3.246 ? . 86602
H(13) H(21) 2.201 ? . .
H(13) H(23) 2.959 ? . .
H(13) H(25) 3.111 ? . .
H(13) H(26) 2.271 ? . .
H(13) H(30) 3.522 ? . 75502
H(14) O(3) 2.700 ? . .
H(14) O(3) 3.009 ? . 86602
H(14) N(4) 2.012 ? . .
H(14) C(7) 2.968 ? . .
H(14) C(7) 3.172 ? . 86602
H(14) C(8) 2.863 ? . .
H(14) C(9) 3.057 ? . .
H(14) C(14) 3.371 ? . .
H(14) C(17) 3.429 ? . .
H(14) C(19) 2.963 ? . .
H(14) C(21) 2.040 ? . .
H(14) C(21) 3.225 ? . 86602
H(14) C(22) 3.032 ? . 86602
H(14) C(27) 2.853 ? . .
H(14) H(2) 3.068 ? . .
H(14) H(2) 2.793 ? . 86602
H(14) H(10) 2.864 ? . .
H(14) H(13) 1.551 ? . .
H(14) H(13) 3.246 ? . 86602
H(14) H(14) 2.390 ? . 86602
H(14) H(21) 3.505 ? . .
H(14) H(24) 3.540 ? . .
H(14) H(25) 3.427 ? . .
H(14) H(26) 2.060 ? . .
H(15) O(1) 2.847 ? . .
H(15) C(6) 3.355 ? . 55401
H(15) C(9) 2.883 ? . .
H(15) C(15) 2.484 ? . .
H(15) C(17) 2.056 ? . .
H(15) C(19) 3.257 ? . .
H(15) C(23) 2.966 ? . 75502
H(15) C(24) 3.082 ? . 75502
H(15) C(31) 3.312 ? . 55401
H(15) H(1) 2.795 ? . 55401
H(15) H(4) 2.611 ? . 75502
H(15) H(5) 2.774 ? . 75502
H(15) H(8) 2.727 ? . 55401
H(15) H(16) 1.551 ? . .
H(15) H(17) 1.551 ? . .
H(15) H(18) 3.345 ? . 65501
H(15) H(21) 3.394 ? . .
H(15) H(22) 2.348 ? . .
H(15) H(23) 2.632 ? . .
H(15) H(24) 3.369 ? . .
H(15) H(25) 3.570 ? . .
H(16) O(1) 3.583 ? . .
H(16) C(6) 3.585 ? . 55401
H(16) C(9) 3.293 ? . .
H(16) C(15) 2.956 ? . .
H(16) C(17) 2.072 ? . .
H(16) C(19) 2.499 ? . .
H(16) C(19) 3.100 ? . 86502
H(16) C(31) 3.250 ? . 55401
H(16) H(1) 3.353 ? . 55401
H(16) H(8) 2.771 ? . 55401
H(16) H(15) 1.551 ? . .
H(16) H(16) 3.566 ? . 86502
H(16) H(17) 1.551 ? . .
H(16) H(18) 2.951 ? . 65501
H(16) H(22) 2.784 ? . .
H(16) H(23) 3.513 ? . .
H(16) H(24) 2.283 ? . .
H(16) H(24) 2.546 ? . 86502
H(16) H(25) 2.735 ? . .
H(16) H(25) 2.807 ? . 86502
H(16) H(26) 3.388 ? . .
H(17) O(1) 2.295 ? . .
H(17) C(9) 2.412 ? . .
H(17) C(15) 3.240 ? . .
H(17) C(17) 2.019 ? . .
H(17) C(19) 2.869 ? . .
H(17) C(26) 3.150 ? . .
H(17) H(1) 3.193 ? . 55401
H(17) H(3) 3.465 ? . 75502
H(17) H(5) 3.599 ? . 75502
H(17) H(15) 1.551 ? . .
H(17) H(16) 1.551 ? . .
H(17) H(22) 3.427 ? . .
H(17) H(23) 3.465 ? . .
H(17) H(24) 2.653 ? . .
H(17) H(25) 3.506 ? . .
H(17) H(26) 3.481 ? . .
H(17) H(27) 3.256 ? . .
H(17) H(28) 3.335 ? . .
H(17) H(29) 2.430 ? . .
H(18) O(2) 2.989 ? . .
H(18) C(10) 3.500 ? . 45501
H(18) C(12) 2.901 ? . .
H(18) C(26) 3.312 ? . .
H(18) C(28) 2.064 ? . .
H(18) C(29) 2.545 ? . .
H(18) C(31) 3.351 ? . 45401
H(18) H(2) 3.428 ? . 45401
H(18) H(8) 2.525 ? . 45401
H(18) H(15) 3.345 ? . 45501
H(18) H(16) 2.951 ? . 45501
H(18) H(19) 1.551 ? . .
H(18) H(20) 1.551 ? . .
H(18) H(22) 2.776 ? . 45501
H(18) H(24) 2.804 ? . 76502
H(18) H(27) 3.400 ? . .
H(18) H(30) 3.440 ? . .
H(18) H(31) 2.369 ? . .
H(18) H(32) 2.747 ? . .
H(19) O(2) 3.512 ? . 76502
H(19) C(7) 3.488 ? . 45401
H(19) C(12) 3.277 ? . .
H(19) C(26) 2.516 ? . .
H(19) C(28) 2.054 ? . .
H(19) C(29) 2.878 ? . .
H(19) C(31) 3.571 ? . 45401
H(19) H(2) 2.810 ? . 45401
H(19) H(6) 3.304 ? . 55401
H(19) H(7) 3.093 ? . 55401
H(19) H(8) 2.971 ? . 45401
H(19) H(18) 1.551 ? . .
H(19) H(20) 1.551 ? . .
H(19) H(24) 3.417 ? . 76502
H(19) H(27) 2.312 ? . .
H(19) H(28) 2.733 ? . .
H(19) H(29) 3.410 ? . .
H(19) H(30) 3.508 ? . .
H(19) H(31) 2.663 ? . .
H(19) H(32) 3.496 ? . .
H(20) O(2) 2.325 ? . .
H(20) O(2) 3.496 ? . 76502
H(20) C(12) 2.461 ? . .
H(20) C(12) 3.481 ? . 76502
H(20) C(26) 2.871 ? . .
H(20) C(26) 3.224 ? . 76502
H(20) C(28) 2.018 ? . .
H(20) C(29) 3.253 ? . .
H(20) H(18) 1.551 ? . .
H(20) H(19) 1.551 ? . .
H(20) H(20) 3.235 ? . 76502
H(20) H(24) 3.165 ? . 76502
H(20) H(27) 2.620 ? . .
H(20) H(27) 2.576 ? . 76502
H(20) H(28) 3.502 ? . .
H(20) H(29) 3.495 ? . .
H(20) H(29) 3.170 ? . 76502
H(20) H(31) 3.394 ? . .
H(20) H(32) 3.561 ? . .
H(21) O(3) 3.266 ? . 86602
H(21) N(4) 3.259 ? . .
H(21) C(9) 2.935 ? . .
H(21) C(10) 3.279 ? . .
H(21) C(17) 2.058 ? . .
H(21) C(18) 3.392 ? . 86602
H(21) C(19) 2.554 ? . .
H(21) C(22) 3.018 ? . .
H(21) C(23) 3.108 ? . 65501
H(21) C(24) 3.276 ? . 65501
H(21) H(4) 2.991 ? . 65501
H(21) H(5) 3.337 ? . 65501
H(21) H(11) 2.773 ? . 86602
H(21) H(13) 2.201 ? . .
H(21) H(14) 3.505 ? . .
H(21) H(15) 3.394 ? . .
H(21) H(22) 1.551 ? . .
H(21) H(23) 1.551 ? . .
H(21) H(24) 3.451 ? . .
H(21) H(25) 2.396 ? . .
H(21) H(26) 2.742 ? . .
H(22) O(2) 3.385 ? . 65501
H(22) C(9) 3.324 ? . .
H(22) C(10) 2.543 ? . .
H(22) C(12) 3.456 ? . 65501
H(22) C(13) 3.472 ? . 65501
H(22) C(17) 2.090 ? . .
H(22) C(19) 2.947 ? . .
H(22) C(28) 3.507 ? . 65501
H(22) C(29) 3.139 ? . 65501
H(22) H(4) 3.262 ? . 75502
H(22) H(5) 3.344 ? . 65501
H(22) H(5) 3.595 ? . 75502
H(22) H(15) 2.348 ? . .
H(22) H(16) 2.784 ? . .
H(22) H(17) 3.427 ? . .
H(22) H(18) 2.776 ? . 65501
H(22) H(21) 1.551 ? . .
H(22) H(23) 1.551 ? . .
H(22) H(23) 3.463 ? . 85502
H(22) H(24) 3.591 ? . .
H(22) H(25) 2.743 ? . .
H(22) H(26) 3.544 ? . .
H(22) H(31) 3.250 ? . 65501
H(22) H(32) 2.429 ? . 65501
H(23) O(1) 3.017 ? . .
H(23) N(4) 3.186 ? . .
H(23) C(9) 2.471 ? . .
H(23) C(10) 2.863 ? . .
H(23) C(17) 2.047 ? . .
H(23) C(19) 3.291 ? . .
H(23) C(22) 3.532 ? . .
H(23) C(23) 3.597 ? . 65501
H(23) C(24) 3.508 ? . 75502
H(23) C(29) 3.241 ? . 75502
H(23) H(4) 3.092 ? . 65501
H(23) H(4) 3.392 ? . 75502
H(23) H(5) 3.595 ? . 65501
H(23) H(5) 2.693 ? . 75502
H(23) H(13) 2.959 ? . .
H(23) H(15) 2.632 ? . .
H(23) H(16) 3.513 ? . .
H(23) H(17) 3.465 ? . .
H(23) H(21) 1.551 ? . .
H(23) H(22) 1.551 ? . .
H(23) H(22) 3.463 ? . 85502
H(23) H(23) 3.236 ? . 85502
H(23) H(25) 3.443 ? . .
H(23) H(26) 3.578 ? . .
H(23) H(30) 3.225 ? . 75502
H(23) H(31) 3.562 ? . 75502
H(23) H(32) 3.395 ? . 65501
H(23) H(32) 2.525 ? . 75502
H(24) N(4) 3.464 ? . .
H(24) C(9) 2.991 ? . .
H(24) C(10) 2.466 ? . .
H(24) C(10) 3.491 ? . 86502
H(24) C(13) 3.300 ? . 76502
H(24) C(15) 3.297 ? . .
H(24) C(17) 2.043 ? . .
H(24) H(2) 3.513 ? . 86602
H(24) H(8) 3.364 ? . 86602
H(24) H(14) 3.540 ? . .
H(24) H(15) 3.369 ? . .
H(24) H(16) 2.283 ? . .
H(24) H(16) 2.546 ? . 86502
H(24) H(17) 2.653 ? . .
H(24) H(18) 2.804 ? . 76502
H(24) H(19) 3.417 ? . 76502
H(24) H(20) 3.165 ? . 76502
H(24) H(21) 3.451 ? . .
H(24) H(22) 3.591 ? . .
H(24) H(24) 3.267 ? . 86502
H(24) H(25) 1.551 ? . .
H(24) H(25) 3.454 ? . 86502
H(24) H(26) 1.551 ? . .
H(25) O(3) 3.413 ? . 86602
H(25) C(9) 3.365 ? . .
H(25) C(10) 2.919 ? . .
H(25) C(15) 2.548 ? . .
H(25) C(17) 2.056 ? . .
H(25) C(18) 3.342 ? . 86602
H(25) C(22) 3.553 ? . .
H(25) H(11) 2.834 ? . 86602
H(25) H(13) 3.111 ? . .
H(25) H(14) 3.427 ? . .
H(25) H(15) 3.570 ? . .
H(25) H(16) 2.735 ? . .
H(25) H(16) 2.807 ? . 86502
H(25) H(17) 3.506 ? . .
H(25) H(21) 2.396 ? . .
H(25) H(22) 2.743 ? . .
H(25) H(23) 3.443 ? . .
H(25) H(24) 1.551 ? . .
H(25) H(24) 3.454 ? . 86502
H(25) H(26) 1.551 ? . .
H(26) O(3) 3.291 ? . 86602
H(26) N(4) 2.488 ? . .
H(26) C(7) 3.052 ? . 86602
H(26) C(9) 2.570 ? . .
H(26) C(10) 3.236 ? . .
H(26) C(15) 2.941 ? . .
H(26) C(17) 2.028 ? . .
H(26) C(22) 2.335 ? . .
H(26) C(31) 3.452 ? . 86602
H(26) H(2) 2.830 ? . 86602
H(26) H(8) 3.577 ? . 86602
H(26) H(11) 3.550 ? . 86602
H(26) H(13) 2.271 ? . .
H(26) H(14) 2.060 ? . .
H(26) H(16) 3.388 ? . .
H(26) H(17) 3.481 ? . .
H(26) H(21) 2.742 ? . .
H(26) H(22) 3.544 ? . .
H(26) H(23) 3.578 ? . .
H(26) H(24) 1.551 ? . .
H(26) H(25) 1.551 ? . .
H(27) O(2) 2.744 ? . 76502
H(27) N(5) 3.543 ? . .
H(27) C(12) 2.914 ? . .
H(27) C(12) 3.566 ? . 76502
H(27) C(13) 2.483 ? . .
H(27) C(13) 3.517 ? . 76502
H(27) C(25) 3.473 ? . 55401
H(27) C(28) 2.066 ? . .
H(27) C(29) 3.231 ? . .
H(27) H(6) 2.724 ? . 55401
H(27) H(7) 3.586 ? . 55401
H(27) H(12) 3.543 ? . .
H(27) H(17) 3.256 ? . .
H(27) H(18) 3.400 ? . .
H(27) H(19) 2.312 ? . .
H(27) H(20) 2.620 ? . .
H(27) H(20) 2.576 ? . 76502
H(27) H(28) 1.551 ? . .
H(27) H(29) 1.551 ? . .
H(27) H(30) 3.329 ? . .
H(27) H(31) 3.535 ? . .
H(28) C(6) 3.345 ? . 75502
H(28) C(12) 3.304 ? . .
H(28) C(13) 2.951 ? . .
H(28) C(16) 2.956 ? . 75502
H(28) C(25) 3.587 ? . 55401
H(28) C(27) 3.466 ? . 75502
H(28) C(28) 2.108 ? . .
H(28) C(29) 2.490 ? . .
H(28) C(30) 3.595 ? . 55401
H(28) H(1) 3.567 ? . 75502
H(28) H(3) 2.904 ? . 75502
H(28) H(6) 3.189 ? . 55401
H(28) H(7) 3.145 ? . 55401
H(28) H(9) 3.551 ? . 75502
H(28) H(12) 3.255 ? . .
H(28) H(17) 3.335 ? . .
H(28) H(19) 2.733 ? . .
H(28) H(20) 3.502 ? . .
H(28) H(27) 1.551 ? . .
H(28) H(29) 1.551 ? . .
H(28) H(30) 2.254 ? . .
H(28) H(31) 2.717 ? . .
H(28) H(32) 3.384 ? . .
H(29) O(1) 2.524 ? . .
H(29) O(2) 3.546 ? . .
H(29) N(5) 2.514 ? . .
H(29) C(9) 3.124 ? . .
H(29) C(10) 3.351 ? . .
H(29) C(12) 2.504 ? . .
H(29) C(13) 3.273 ? . .
H(29) C(28) 2.081 ? . .
H(29) C(29) 2.894 ? . .
H(29) H(3) 3.490 ? . 75502
H(29) H(9) 3.345 ? . 75502
H(29) H(12) 2.248 ? . .
H(29) H(17) 2.430 ? . .
H(29) H(19) 3.410 ? . .
H(29) H(20) 3.495 ? . .
H(29) H(20) 3.170 ? . 76502
H(29) H(27) 1.551 ? . .
H(29) H(28) 1.551 ? . .
H(29) H(30) 2.652 ? . .
H(29) H(31) 3.521 ? . .
H(29) H(32) 3.519 ? . .
H(30) O(1) 3.436 ? . 75502
H(30) N(4) 3.113 ? . 75502
H(30) N(5) 2.971 ? . .
H(30) C(8) 3.078 ? . 75502
H(30) C(9) 3.325 ? . 75502
H(30) C(12) 2.923 ? . .
H(30) C(13) 3.249 ? . .
H(30) C(16) 3.370 ? . 75502
H(30) C(21) 3.174 ? . 75502
H(30) C(22) 3.521 ? . 75502
H(30) C(26) 2.435 ? . .
H(30) C(27) 2.918 ? . 75502
H(30) C(28) 2.033 ? . .
H(30) H(9) 2.714 ? . 75502
H(30) H(12) 2.428 ? . .
H(30) H(13) 3.522 ? . 75502
H(30) H(18) 3.440 ? . .
H(30) H(19) 3.508 ? . .
H(30) H(23) 3.225 ? . 75502
H(30) H(27) 3.329 ? . .
H(30) H(28) 2.254 ? . .
H(30) H(29) 2.652 ? . .
H(30) H(31) 1.551 ? . .
H(30) H(32) 1.551 ? . .
H(31) C(12) 3.280 ? . .
H(31) C(13) 2.493 ? . .
H(31) C(23) 3.577 ? . 65502
H(31) C(26) 2.908 ? . .
H(31) C(28) 2.046 ? . .
H(31) H(4) 2.678 ? . 65502
H(31) H(8) 2.836 ? . 45401
H(31) H(18) 2.369 ? . .
H(31) H(19) 2.663 ? . .
H(31) H(20) 3.394 ? . .
H(31) H(22) 3.250 ? . 45501
H(31) H(23) 3.562 ? . 75502
H(31) H(27) 3.535 ? . .
H(31) H(28) 2.717 ? . .
H(31) H(29) 3.521 ? . .
H(31) H(30) 1.551 ? . .
H(31) H(32) 1.551 ? . .
H(32) O(2) 3.286 ? . .
H(32) N(5) 2.824 ? . .
H(32) C(12) 2.485 ? . .
H(32) C(13) 2.912 ? . .
H(32) C(15) 3.265 ? . 45501
H(32) C(15) 3.440 ? . 75502
H(32) C(24) 3.556 ? . .
H(32) C(26) 3.239 ? . .
H(32) C(28) 2.019 ? . .
H(32) H(4) 2.989 ? . 65502
H(32) H(5) 2.753 ? . .
H(32) H(12) 2.694 ? . .
H(32) H(18) 2.747 ? . .
H(32) H(19) 3.496 ? . .
H(32) H(20) 3.561 ? . .
H(32) H(22) 2.429 ? . 45501
H(32) H(23) 3.395 ? . 45501
H(32) H(23) 2.525 ? . 75502
H(32) H(28) 3.384 ? . .
H(32) H(29) 3.519 ? . .
H(32) H(30) 1.551 ? . .
H(32) H(31) 1.551 ? . .


loop_
_geom_hbond_atom_site_label_D
_geom_hbond_atom_site_label_H
_geom_hbond_atom_site_label_A
_geom_hbond_site_symmetry_D
_geom_hbond_site_symmetry_H
_geom_hbond_site_symmetry_A
_geom_hbond_distance_DA
_geom_hbond_distance_DH
_geom_hbond_distance_HA
_geom_hbond_angle_DHA
_geom_hbond_publ_flag
N(5) H(12) O(1) . . . 2.951(7) 0.950 2.329 122.6 no
N(5) H(12) O(1) . . 2_755 3.450(6) 0.950 2.750 131.1 no

#==============================================================================

# Additional structures and associated data_? identifiers
# should be added at this point if there is more than one 
# structure analysis in the CIF.

#==============================================================================

#     End of CIF

#==============================================================================
