# Supplementary material for: Rearrangement of o-(pivaloylaminomethyl)benzaldehydes: an experimental and computational study
Source: Beilstein J Org Chem. 2020 Jul 13;16:1636–48. doi: 10.3762/bjoc.16.136 (PMC7372232; doi:10.3762/bjoc.16.136)
Supplement: File 2 — Crystallographic information files for compounds 3a, 3b, 8b, 23a, and 23b. [file Beilstein_J_Org_Chem-16-1636-s002.zip › compound+3a.cif]

data_General
_audit_creation_date                  '2019-09-12'
_audit_creation_method                'by CrystalStructure 3.7.0'
_audit_update_record                   
;
?

2019-09-12 # Formatted by publCIF
;


#==============================================================================

# PROCESSING SUMMARY (IUCr Office Use Only)

_journal_date_recd_electronic     ?
_journal_date_from_coeditor       ?
_journal_date_accepted            ?
_journal_coeditor_code            ?

#==============================================================================

# SUBMISSION DETAILS

_publ_contact_author_name             'Bal\'azs Volk'
_publ_contact_author_email            'volk.balazs@egis.hu'
_publ_contact_author_fax              'ENTER FAX NUMBER'
_publ_contact_author_phone            '+36 1 8035874'
_publ_contact_author_address
;
Directorate of Drug Substance Development, 
Egis Pharmaceuticals Plc., P.O. Box 100, H-1475 Budapest, Hungary
;
_publ_requested_journal               'ENTER JOURNAL NAME HERE'
_publ_requested_category              ?
_publ_requested_coeditor_name          ?

#==============================================================================

# TITLE AND AUTHOR LIST

_publ_section_title
;
Rearrangement of ortho-(pivaloylaminomethyl)benzaldehydes: 
an experimental and computational study
;
_publ_section_title_footnote
;
 ENTER FOOTNOTE TO TITLE OF PAPER
;
loop_
_publ_author_name
_publ_author_address
'Csilla Hargitai'
;
Directorate of Drug Substance Development, 
Egis Pharmaceuticals Plc., P.O. Box 100, H-1475 Budapest, Hungary
;
'Gy\"orgyi Kov\'anyi-Lax'
;
Directorate of Drug Substance Development, 
Egis Pharmaceuticals Plc., P.O. Box 100, H-1475 Budapest, Hungary
;
'Tam\'as Nagy'
;
Directorate of Drug Substance Development, 
Egis Pharmaceuticals Plc., P.O. Box 100, H-1475 Budapest, Hungary
;
'P\'eter \'Abr\'anyi-Balogh'
;
Hungarian Academy of Sciences, Research Centre for Natural Sciences, 
Medicinal Chemistry Research Group, P.O. Box 286, H-1519 Budapest, Hungary
;
'Andr\'as Dancs\'o'
;
Directorate of Drug Substance Development, 
Egis Pharmaceuticals Plc., P.O. Box 100, H-1475 Budapest, Hungary
;
'G\'abor T\'oth'
;
Directorate of Drug Substance Development, 
Egis Pharmaceuticals Plc., P.O. Box 100, H-1475 Budapest, Hungary
;
'Gyula Simig'
;
Directorate of Drug Substance Development, 
Egis Pharmaceuticals Plc., P.O. Box 100, H-1475 Budapest, Hungary
;
'Bal\'azs Volk'
;
Directorate of Drug Substance Development, 
Egis Pharmaceuticals Plc., P.O. Box 100, H-1475 Budapest, Hungary
;
_publ_section_synopsis
;
ENTER SYNOPSIS
;

#==============================================================================

# TEXT

_publ_section_abstract
;
ENTER ABSTRACT
;
_publ_section_comment
;
ENTER TEXT
;
_publ_section_references
;
ENTER OTHER REFERENCES

Rigaku/MSC and Rigaku Corporation. (2005). <i>CrystalStructure</i> 3.7.0.
Single Crystal Structure Analysis Software. Rigaku/MSC, 9009 New Trails Drive,
The Woodlands, TX, USA 77381-5209. Rigaku, 3-9-12 Akishima, Tokyo 196-8666,
Japan.

Watkin, D. J., Prout, C. K., Carruthers, J. R. & Betteridge, P. W. (1996).
<i>CRYSTALS</i> Issue 10, Chemical Crystallography Laboratory, Oxford, UK.
;
_publ_section_figure_captions
;


ENTER FIGURE CAPTIONS
;
_publ_section_exptl_prep
;
ENTER COMPOUND PREPARATION DETAILS
;
_publ_section_exptl_refinement
;
ENTER SPECIAL DETAILS OF THE REFINEMENT
;

#==============================================================================

data__126568_1

#==============================================================================

# CHEMICAL DATA

_chemical_formula_sum                  'C28 H32 N2 O7 '
_chemical_formula_moiety               'C28 H32 N2 O7 '
_chemical_formula_weight               508.57
_chemical_melting_point                ?

#==============================================================================

# CRYSTAL DATA
_symmetry_cell_setting                 triclinic
_symmetry_space_group_name_H-M        'P -1'
_symmetry_space_group_name_Hall       '-P 1'
_symmetry_Int_Tables_number            2
loop_
_symmetry_equiv_pos_site_id
_symmetry_equiv_pos_as_xyz
1   '+X,+Y,+Z'
2   '-X,-Y,-Z'

#------------------------------------------------------------------------------

_cell_length_a                         11.0083(5)
_cell_length_b                         11.0479(5)
_cell_length_c                         11.6634(5)
_cell_angle_alpha                      84.2510(19)
_cell_angle_beta                       87.2801(18)
_cell_angle_gamma                      68.3584(18)
_cell_volume                           1311.78(10)
_cell_formula_units_Z                  2
_cell_measurement_reflns_used          3942
_cell_measurement_theta_min            7.2
_cell_measurement_theta_max            71.2
_cell_measurement_temperature          293.1

#------------------------------------------------------------------------------

_exptl_crystal_description            'Prism'
_exptl_crystal_colour                 'Colorless'
_exptl_crystal_size_max                0.28
_exptl_crystal_size_mid                0.20
_exptl_crystal_size_min                0.11
_exptl_crystal_density_diffrn          1.287
_exptl_crystal_density_meas            ?
_exptl_crystal_density_method         'not measured'
_exptl_crystal_F_000                   540.00
_exptl_absorpt_coefficient_mu          0.766
_exptl_absorpt_correction_type         multi-scan
_exptl_absorpt_process_details         
;
    Higashi, T. (1995). Program for Absorption Correction.
    Rigaku Corporation, Tokyo, Japan.
;
_exptl_absorpt_correction_T_min        0.809
_exptl_absorpt_correction_T_max        0.918

#==============================================================================

# EXPERIMENTAL DATA

_diffrn_radiation_type                'Cu K\a'
_diffrn_radiation_wavelength           1.54187
_diffrn_measurement_device_type       'Rigaku RAXIS-RAPID'
_diffrn_measurement_method             \w
_diffrn_detector_area_resol_mean       10.00
_diffrn_reflns_number                  15525
_diffrn_reflns_av_R_equivalents        0.042
_diffrn_reflns_theta_max               71.65
_diffrn_measured_fraction_theta_max    0.877
_diffrn_reflns_theta_full              71.65
_diffrn_measured_fraction_theta_full   0.877
_diffrn_reflns_limit_h_min             -13
_diffrn_reflns_limit_h_max             12
_diffrn_reflns_limit_k_min             -13
_diffrn_reflns_limit_k_max             13
_diffrn_reflns_limit_l_min             -14
_diffrn_reflns_limit_l_max             14

#==============================================================================

# REFINEMENT DATA

_refine_special_details
;
    Refinement using reflections with F^2^ > 2.0 sigma(F^2^).
    The weighted R-factor(wR), goodness of fit (S) and R-factor (gt) are 
    based on F, with F set to zero for negative F. The threshold expression of
    F^2^ > 2.0 sigma(F^2^) is used only for calculating R-factor (gt).
;
_reflns_number_total                   4512
_reflns_number_gt                      7552
_reflns_threshold_expression           F^2^>2.0\s(F^2^)
_refine_ls_structure_factor_coef       F
_refine_ls_R_factor_gt                 0.0531
_refine_ls_wR_factor_ref               0.0511
_refine_ls_hydrogen_treatment          refall
_refine_ls_number_reflns               7624
_refine_ls_number_parameters           366
_refine_ls_goodness_of_fit_ref         3.301
_refine_ls_weighting_scheme            unit
_refine_ls_weighting_details
'w = 1.0'
_refine_ls_shift/su_max                0.0000
_refine_diff_density_max               1.78
_refine_diff_density_min               -1.24
_refine_ls_extinction_method           none
_refine_ls_extinction_coef             ?

loop_
_atom_type_symbol
_atom_type_description
_atom_type_scat_dispersion_real
_atom_type_scat_dispersion_imag
_atom_type_scat_source
  'C' 'C'  0.018 0.009 
;
International Tables for Crystallography
(1992, Vol. C, Tables 4.2.6.8 and 6.1.1.4)
;
  'H' 'H'  0.000 0.000 
;
International Tables for Crystallography
(1992, Vol. C, Table 6.1.1.4)
;
  'N' 'N'  0.031 0.018 
;
International Tables for Crystallography
(1992, Vol. C, Tables 4.2.6.8 and 6.1.1.4)
;
  'O' 'O'  0.049 0.032 
;
International Tables for Crystallography
(1992, Vol. C, Tables 4.2.6.8 and 6.1.1.4)
;

#==============================================================================

# ATOMIC COORDINATES AND THERMAL PARAMETERS

loop_
_atom_site_label
_atom_site_type_symbol
_atom_site_fract_x
_atom_site_fract_y
_atom_site_fract_z
_atom_site_U_iso_or_equiv
_atom_site_adp_type
_atom_site_occupancy
_atom_site_symmetry_multiplicity
_atom_site_calc_flag
_atom_site_refinement_flags
_atom_site_disorder_assembly
_atom_site_disorder_group
 O(1) O 0.3007(2) 1.1459(2) 0.96939(19) 0.0808(10) Uani 1.00 1 d . . .
 O(2) O 0.2786(2) 0.6596(2) 0.4817(2) 0.0807(10) Uani 1.00 1 d . . .
 O(3) O 0.3095(2) 0.5443(2) 0.91381(17) 0.0771(9) Uani 1.00 1 d . . .
 O(4) O 0.0377(2) 0.7651(2) 0.7767(2) 0.0900(12) Uani 1.00 1 d . . .
 O(5) O 0.4711(2) 1.1873(2) 0.8659(2) 0.0877(11) Uani 1.00 1 d . . .
 O(6) O -0.1512(3) 0.9467(4) 0.7579(2) 0.1153(14) Uani 1.00 1 d . . .
 O(7) O 0.2851(3) 1.1007(3) 0.4906(2) 0.1276(14) Uani 1.00 1 d . . .
 N(1) N 0.2892(2) 0.6250(2) 0.6742(2) 0.0595(10) Uani 1.00 1 d . . .
 N(7) N 0.2798(2) 0.7570(3) 0.9047(2) 0.0555(11) Uani 1.00 1 d . . .
 C(8) C 0.3617(3) 1.0502(4) 0.8976(3) 0.0618(15) Uani 1.00 1 d . . .
 C(9) C 0.3362(3) 0.9395(3) 0.8841(2) 0.0529(13) Uani 1.00 1 d . . .
 C(10) C 0.3686(3) 0.7422(3) 0.8032(2) 0.0572(13) Uani 1.00 1 d . . .
 C(12) C 0.4120(3) 0.8572(3) 0.8052(2) 0.0573(14) Uani 1.00 1 d . . .
 C(14) C 0.4604(4) 1.0725(4) 0.8356(3) 0.0660(16) Uani 1.00 1 d . . .
 C(15) C 0.2405(3) 0.8892(3) 0.9463(2) 0.0638(13) Uani 1.00 1 d . . .
 C(16) C 0.0637(3) 0.7688(3) 1.0838(2) 0.1026(17) Uani 1.00 1 d . . .
 C(17) C 0.1940(4) 0.6532(4) 1.0765(3) 0.0705(16) Uani 1.00 1 d . . .
 C(18) C 0.1734(4) 0.9825(5) 0.6049(3) 0.0657(18) Uani 1.00 1 d . . .
 C(19) C 0.5102(3) 0.8832(3) 0.7408(2) 0.0653(14) Uani 1.00 1 d . . .
 C(20) C 0.3047(3) 0.7481(3) 0.6855(2) 0.0565(14) Uani 1.00 1 d . . .
 C(21) C 0.0592(6) 1.0921(5) 0.5934(3) 0.085(2) Uani 1.00 1 d . . .
 C(22) C 0.2774(3) 0.5896(4) 0.5689(3) 0.0613(15) Uani 1.00 1 d . . .
 C(23) C 0.1789(4) 0.8653(4) 0.6671(3) 0.0539(16) Uani 1.00 1 d . . .
 C(24) C 0.2677(4) 0.4548(4) 0.5668(3) 0.0709(16) Uani 1.00 1 d . . .
 C(25) C -0.0517(5) 0.9772(7) 0.6987(4) 0.077(2) Uani 1.00 1 d . . .
 C(26) C 0.1698(4) 0.5240(3) 1.1014(2) 0.134(2) Uani 1.00 1 d . . .
 C(27) C 0.4023(4) 0.3527(4) 0.5842(4) 0.191(2) Uani 1.00 1 d . . .
 C(28) C 0.5363(3) 0.9947(4) 0.7562(2) 0.0743(16) Uani 1.00 1 d . . .
 C(29) C -0.0572(5) 1.0921(5) 0.6410(4) 0.093(2) Uani 1.00 1 d . . .
 C(30) C 0.2635(3) 0.6498(4) 0.9582(3) 0.0640(15) Uani 1.00 1 d . . .
 C(31) C 0.0630(5) 0.8667(5) 0.7115(3) 0.0670(19) Uani 1.00 1 d . . .
 C(32) C 0.3692(3) 1.2336(3) 0.9500(3) 0.0851(17) Uani 1.00 1 d . . .
 C(33) C 0.1806(4) 0.4260(4) 0.6596(3) 0.152(2) Uani 1.00 1 d . . .
 C(34) C -0.1019(5) 0.8072(5) 0.7828(3) 0.117(2) Uani 1.00 1 d . . .
 C(35) C 0.2903(3) 0.6567(3) 1.1684(2) 0.0973(15) Uani 1.00 1 d . . .
 C(36) C 0.2836(4) 0.9993(4) 0.5386(3) 0.086(2) Uani 1.00 1 d . . .
 C(37) C 0.2196(5) 0.4442(3) 0.4522(3) 0.188(2) Uani 1.00 1 d . . .
 H(1) H 0.2844 0.5734 0.7433 0.074 Uiso 1.00 1 c R . .
 H(2) H 0.5577 0.8257 0.6853 0.078 Uiso 1.00 1 c R . .
 H(3) H 0.0636 1.1674 0.5492 0.100 Uiso 1.00 1 c R . .
 H(4) H 0.6042 1.0149 0.7155 0.091 Uiso 1.00 1 c R . .
 H(5) H -0.1354 1.1673 0.6345 0.099 Uiso 1.00 1 c R . .
 H(6) H 0.4410 0.6622 0.8155 0.066 Uiso 1.00 1 c R . .
 H(7) H 0.3634 0.7561 0.6254 0.066 Uiso 1.00 1 c R . .
 H(8) H 0.1536 0.9422 0.9245 0.075 Uiso 1.00 1 c R . .
 H(9) H 0.2477 0.8840 1.0277 0.075 Uiso 1.00 1 c R . .
 H(10) H 0.3098 1.3177 0.9230 0.105 Uiso 1.00 1 c R . .
 H(11) H 0.4061 1.2390 1.0204 0.105 Uiso 1.00 1 c R . .
 H(12) H -0.1319 0.7678 0.7272 0.145 Uiso 1.00 1 c R . .
 H(13) H -0.1291 0.7839 0.8575 0.145 Uiso 1.00 1 c R . .
 H(14) H 0.0276 0.7930 1.0088 0.129 Uiso 1.00 1 c R . .
 H(15) H 0.0784 0.8405 1.1108 0.129 Uiso 1.00 1 c R . .
 H(16) H 0.0046 0.7449 1.1346 0.129 Uiso 1.00 1 c R . .
 H(17) H 0.1746 0.4969 1.1815 0.179 Uiso 1.00 1 c R . .
 H(18) H 0.2353 0.4595 1.0613 0.179 Uiso 1.00 1 c R . .
 H(19) H 0.0861 0.5351 1.0740 0.179 Uiso 1.00 1 c R . .
 H(20) H 0.4448 0.3388 0.5112 0.227 Uiso 1.00 1 c R . .
 H(21) H 0.3995 0.2724 0.6195 0.227 Uiso 1.00 1 c R . .
 H(22) H 0.4491 0.3849 0.6317 0.227 Uiso 1.00 1 c R . .
 H(23) H 0.2299 0.3860 0.7270 0.210 Uiso 1.00 1 c R . .
 H(24) H 0.1398 0.3706 0.6357 0.209 Uiso 1.00 1 c R . .
 H(25) H 0.1157 0.5075 0.6757 0.210 Uiso 1.00 1 c R . .
 H(26) H 0.3413 0.7033 1.1326 0.112 Uiso 1.00 1 c R . .
 H(27) H 0.3456 0.5696 1.1918 0.112 Uiso 1.00 1 c R . .
 H(28) H 0.2461 0.6985 1.2338 0.112 Uiso 1.00 1 c R . .
 H(29) H 0.1270 0.4720 0.4531 0.251 Uiso 1.00 1 c R . .
 H(30) H 0.2565 0.3564 0.4327 0.251 Uiso 1.00 1 c R . .
 H(31) H 0.2462 0.4988 0.3967 0.251 Uiso 1.00 1 c R . .
 H(32) H 0.3607 0.9235 0.5351 0.104 Uiso 1.00 1 c R . .


loop_
_atom_site_aniso_label
_atom_site_aniso_U_11
_atom_site_aniso_U_22
_atom_site_aniso_U_33
_atom_site_aniso_U_12
_atom_site_aniso_U_13
_atom_site_aniso_U_23
 O(1) 0.098(2) 0.069(2) 0.0841(18) -0.0388(18) 0.0140(15) -0.0209(16)
 O(2) 0.124(2) 0.074(2) 0.0457(16) -0.0392(17) -0.0031(15) -0.0017(15)
 O(3) 0.123(2) 0.0554(19) 0.0532(16) -0.0338(16) 0.0115(13) -0.0087(14)
 O(4) 0.072(2) 0.114(2) 0.086(2) -0.038(2) 0.0114(16) -0.0064(19)
 O(5) 0.101(2) 0.088(2) 0.093(2) -0.0568(19) 0.0081(16) -0.0142(17)
 O(6) 0.073(2) 0.146(3) 0.114(2) -0.020(2) 0.0007(19) -0.029(2)
 O(7) 0.186(3) 0.094(2) 0.113(2) -0.069(2) 0.015(2) 0.006(2)
 N(1) 0.087(2) 0.051(2) 0.0457(19) -0.0328(18) 0.0056(15) -0.0035(17)
 N(7) 0.071(2) 0.048(2) 0.048(2) -0.0234(19) 0.0075(16) -0.0053(18)
 C(8) 0.064(3) 0.066(3) 0.052(2) -0.019(2) 0.001(2) -0.011(2)
 C(9) 0.068(2) 0.049(3) 0.046(2) -0.026(2) -0.0031(19) -0.001(2)
 C(10) 0.061(2) 0.057(3) 0.048(2) -0.015(2) 0.002(2) -0.007(2)
 C(12) 0.062(2) 0.062(3) 0.046(2) -0.021(2) 0.001(2) -0.009(2)
 C(14) 0.084(3) 0.062(3) 0.063(3) -0.040(2) -0.012(2) -0.002(2)
 C(15) 0.080(2) 0.047(2) 0.061(2) -0.019(2) 0.005(2) -0.009(2)
 C(16) 0.093(3) 0.154(4) 0.075(2) -0.057(3) 0.025(2) -0.038(2)
 C(17) 0.101(3) 0.066(3) 0.055(2) -0.043(2) 0.018(2) -0.012(2)
 C(18) 0.088(4) 0.059(3) 0.044(2) -0.018(3) 0.003(2) -0.015(2)
 C(19) 0.069(2) 0.069(3) 0.059(2) -0.025(2) 0.005(2) -0.013(2)
 C(20) 0.070(3) 0.055(2) 0.042(2) -0.022(2) 0.0066(19) -0.001(2)
 C(21) 0.126(4) 0.064(4) 0.060(3) -0.026(4) -0.008(3) -0.016(2)
 C(22) 0.063(2) 0.065(3) 0.052(2) -0.017(2) 0.004(2) -0.016(2)
 C(23) 0.069(3) 0.046(3) 0.046(2) -0.019(3) -0.001(2) -0.007(2)
 C(24) 0.095(3) 0.062(3) 0.065(2) -0.036(3) 0.007(2) -0.021(2)
 C(25) 0.056(4) 0.107(5) 0.066(3) -0.019(4) -0.005(2) -0.033(3)
 C(26) 0.240(5) 0.118(3) 0.089(3) -0.125(4) 0.065(3) -0.021(2)
 C(27) 0.124(4) 0.068(3) 0.375(8) -0.020(3) 0.003(4) -0.061(4)
 C(28) 0.069(3) 0.093(3) 0.067(2) -0.037(2) 0.001(2) -0.006(2)
 C(29) 0.115(5) 0.057(4) 0.075(3) 0.010(4) -0.024(3) -0.018(3)
 C(30) 0.079(3) 0.058(3) 0.056(2) -0.027(2) 0.003(2) -0.004(2)
 C(31) 0.073(4) 0.071(4) 0.052(2) -0.023(3) -0.006(2) 0.005(2)
 C(32) 0.103(3) 0.078(3) 0.081(3) -0.039(3) -0.010(2) -0.013(2)
 C(33) 0.234(5) 0.162(4) 0.127(3) -0.150(4) 0.059(4) -0.048(3)
 C(34) 0.085(4) 0.162(5) 0.116(4) -0.057(4) 0.017(3) -0.024(4)
 C(35) 0.134(3) 0.095(3) 0.050(2) -0.030(2) 0.006(2) -0.000(2)
 C(36) 0.117(4) 0.081(4) 0.062(3) -0.037(4) -0.005(2) -0.005(2)
 C(37) 0.391(7) 0.145(4) 0.092(3) -0.170(4) -0.090(4) 0.013(3)

#==============================================================================

_computing_data_collection            'PROCESS-AUTO'
_computing_cell_refinement            'PROCESS-AUTO'
_computing_data_reduction             'CrystalStructure'
_computing_structure_solution         'SIR92'
_computing_structure_refinement       'CRYSTALS'
_computing_publication_material       'CrystalStructure 3.7.0'
_computing_molecular_graphics          ?

#==============================================================================

# MOLECULAR GEOMETRY

_geom_special_details
;
    ENTER SPECIAL DETAILS OF THE MOLECULAR GEOMETRY
;

loop_
_geom_bond_atom_site_label_1
_geom_bond_atom_site_label_2
_geom_bond_distance
_geom_bond_publ_flag
_geom_bond_site_symmetry_1
_geom_bond_site_symmetry_2
O(1) C(8) 1.368(4) ? . .
O(1) C(32) 1.428(5) ? . .
O(2) C(22) 1.217(4) ? . .
O(3) C(30) 1.242(5) ? . .
O(4) C(31) 1.398(6) ? . .
O(4) C(34) 1.433(6) ? . .
O(5) C(14) 1.397(5) ? . .
O(5) C(32) 1.434(4) ? . .
O(6) C(25) 1.394(7) ? . .
O(6) C(34) 1.436(7) ? . .
O(7) C(36) 1.207(6) ? . .
N(1) C(20) 1.451(5) ? . .
N(1) C(22) 1.352(5) ? . .
N(1) H(1) 0.950(3) ? . .
N(7) C(10) 1.482(4) ? . .
N(7) C(15) 1.487(4) ? . .
N(7) C(30) 1.351(5) ? . .
C(8) C(9) 1.375(6) ? . .
C(8) C(14) 1.361(6) ? . .
C(9) C(12) 1.380(4) ? . .
C(9) C(15) 1.492(5) ? . .
C(10) C(12) 1.515(6) ? . .
C(10) C(20) 1.556(4) ? . .
C(10) H(6) 0.950(3) ? . .
C(12) C(19) 1.387(5) ? . .
C(14) C(28) 1.360(5) ? . .
C(15) H(8) 0.950(4) ? . .
C(15) H(9) 0.950(4) ? . .
C(16) C(17) 1.534(4) ? . .
C(16) H(14) 0.950 ? . .
C(16) H(15) 0.950 ? . .
C(16) H(16) 0.950 ? . .
C(17) C(26) 1.544(6) ? . .
C(17) C(30) 1.543(5) ? . .
C(17) C(35) 1.556(5) ? . .
C(18) C(21) 1.387(6) ? . .
C(18) C(23) 1.402(7) ? . .
C(18) C(36) 1.467(7) ? . .
C(19) C(28) 1.394(6) ? . .
C(19) H(2) 0.950(4) ? . .
C(20) C(23) 1.514(5) ? . .
C(20) H(7) 0.950(5) ? . .
C(21) C(29) 1.371(9) ? . .
C(21) H(3) 0.950(7) ? . .
C(22) C(24) 1.534(7) ? . .
C(23) C(31) 1.349(7) ? . .
C(24) C(27) 1.503(5) ? . .
C(24) C(33) 1.500(6) ? . .
C(24) C(37) 1.492(6) ? . .
C(25) C(29) 1.359(9) ? . .
C(25) C(31) 1.397(7) ? . .
C(26) H(17) 0.950 ? . .
C(26) H(18) 0.950 ? . .
C(26) H(19) 0.950 ? . .
C(27) H(20) 0.950 ? . .
C(27) H(21) 0.950 ? . .
C(27) H(22) 0.950 ? . .
C(28) H(4) 0.950(5) ? . .
C(29) H(5) 0.950(7) ? . .
C(32) H(10) 0.950(4) ? . .
C(32) H(11) 0.950(5) ? . .
C(33) H(23) 0.950 ? . .
C(33) H(24) 0.950 ? . .
C(33) H(25) 0.950 ? . .
C(34) H(12) 0.950(9) ? . .
C(34) H(13) 0.950(6) ? . .
C(35) H(26) 0.950 ? . .
C(35) H(27) 0.950 ? . .
C(35) H(28) 0.950 ? . .
C(36) H(32) 0.950 ? . .
C(37) H(29) 0.950 ? . .
C(37) H(30) 0.950 ? . .
C(37) H(31) 0.950 ? . .

loop_
_geom_angle_atom_site_label_1
_geom_angle_atom_site_label_2
_geom_angle_atom_site_label_3
_geom_angle
_geom_angle_publ_flag
_geom_angle_site_symmetry_1
_geom_angle_site_symmetry_2
_geom_angle_site_symmetry_3
C(8) O(1) C(32) 104.2(2) ? . . .
C(31) O(4) C(34) 105.0(3) ? . . .
C(14) O(5) C(32) 104.2(3) ? . . .
C(25) O(6) C(34) 106.4(4) ? . . .
C(20) N(1) C(22) 120.3(2) ? . . .
C(20) N(1) H(1) 117.3(3) ? . . .
C(22) N(1) H(1) 122.4(3) ? . . .
C(10) N(7) C(15) 111.8(3) ? . . .
C(10) N(7) C(30) 118.9(2) ? . . .
C(15) N(7) C(30) 128.1(2) ? . . .
O(1) C(8) C(9) 128.4(3) ? . . .
O(1) C(8) C(14) 112.1(4) ? . . .
C(9) C(8) C(14) 119.5(3) ? . . .
C(8) C(9) C(12) 117.4(3) ? . . .
C(8) C(9) C(15) 129.7(3) ? . . .
C(12) C(9) C(15) 112.8(3) ? . . .
N(7) C(10) C(12) 102.4(2) ? . . .
N(7) C(10) C(20) 115.2(2) ? . . .
N(7) C(10) H(6) 108.7(3) ? . . .
C(12) C(10) C(20) 110.1(2) ? . . .
C(12) C(10) H(6) 110.4(4) ? . . .
C(20) C(10) H(6) 109.8(3) ? . . .
C(9) C(12) C(10) 109.2(3) ? . . .
C(9) C(12) C(19) 122.3(4) ? . . .
C(10) C(12) C(19) 128.5(3) ? . . .
O(5) C(14) C(8) 109.5(3) ? . . .
O(5) C(14) C(28) 125.6(4) ? . . .
C(8) C(14) C(28) 124.9(4) ? . . .
N(7) C(15) C(9) 101.5(2) ? . . .
N(7) C(15) H(8) 111.2(4) ? . . .
N(7) C(15) H(9) 111.3(3) ? . . .
C(9) C(15) H(8) 110.8(3) ? . . .
C(9) C(15) H(9) 112.4(4) ? . . .
H(8) C(15) H(9) 109.5(3) ? . . .
C(17) C(16) H(14) 108.3 ? . . .
C(17) C(16) H(15) 109.7 ? . . .
C(17) C(16) H(16) 110.5 ? . . .
H(14) C(16) H(15) 109.5 ? . . .
H(14) C(16) H(16) 109.5 ? . . .
H(15) C(16) H(16) 109.5 ? . . .
C(16) C(17) C(26) 109.3(3) ? . . .
C(16) C(17) C(30) 114.0(2) ? . . .
C(16) C(17) C(35) 110.4(3) ? . . .
C(26) C(17) C(30) 107.7(3) ? . . .
C(26) C(17) C(35) 108.0(2) ? . . .
C(30) C(17) C(35) 107.3(3) ? . . .
C(21) C(18) C(23) 122.7(5) ? . . .
C(21) C(18) C(36) 113.1(4) ? . . .
C(23) C(18) C(36) 124.0(4) ? . . .
C(12) C(19) C(28) 119.8(3) ? . . .
C(12) C(19) H(2) 119.5(5) ? . . .
C(28) C(19) H(2) 120.6(4) ? . . .
N(1) C(20) C(10) 109.8(2) ? . . .
N(1) C(20) C(23) 113.0(3) ? . . .
N(1) C(20) H(7) 105.7(4) ? . . .
C(10) C(20) C(23) 112.5(2) ? . . .
C(10) C(20) H(7) 108.6(4) ? . . .
C(23) C(20) H(7) 106.9(3) ? . . .
C(18) C(21) C(29) 122.0(5) ? . . .
C(18) C(21) H(3) 117.5(7) ? . . .
C(29) C(21) H(3) 120.5(6) ? . . .
O(2) C(22) N(1) 121.4(4) ? . . .
O(2) C(22) C(24) 122.7(3) ? . . .
N(1) C(22) C(24) 115.8(3) ? . . .
C(18) C(23) C(20) 122.9(4) ? . . .
C(18) C(23) C(31) 114.4(3) ? . . .
C(20) C(23) C(31) 122.7(4) ? . . .
C(22) C(24) C(27) 108.1(4) ? . . .
C(22) C(24) C(33) 113.7(3) ? . . .
C(22) C(24) C(37) 109.6(3) ? . . .
C(27) C(24) C(33) 107.5(3) ? . . .
C(27) C(24) C(37) 108.6(3) ? . . .
C(33) C(24) C(37) 109.2(4) ? . . .
O(6) C(25) C(29) 128.9(4) ? . . .
O(6) C(25) C(31) 107.6(5) ? . . .
C(29) C(25) C(31) 123.5(5) ? . . .
C(17) C(26) H(17) 111.3 ? . . .
C(17) C(26) H(18) 107.5 ? . . .
C(17) C(26) H(19) 109.6 ? . . .
H(17) C(26) H(18) 109.5 ? . . .
H(17) C(26) H(19) 109.5 ? . . .
H(18) C(26) H(19) 109.5 ? . . .
C(24) C(27) H(20) 108.5 ? . . .
C(24) C(27) H(21) 111.8 ? . . .
C(24) C(27) H(22) 108.0 ? . . .
H(20) C(27) H(21) 109.5 ? . . .
H(20) C(27) H(22) 109.5 ? . . .
H(21) C(27) H(22) 109.5 ? . . .
C(14) C(28) C(19) 116.0(3) ? . . .
C(14) C(28) H(4) 121.4(5) ? . . .
C(19) C(28) H(4) 122.5(4) ? . . .
C(21) C(29) C(25) 115.0(4) ? . . .
C(21) C(29) H(5) 122.3(7) ? . . .
C(25) C(29) H(5) 122.7(7) ? . . .
O(3) C(30) N(7) 119.7(3) ? . . .
O(3) C(30) C(17) 118.7(3) ? . . .
N(7) C(30) C(17) 121.5(3) ? . . .
O(4) C(31) C(23) 127.5(4) ? . . .
O(4) C(31) C(25) 110.0(5) ? . . .
C(23) C(31) C(25) 122.5(5) ? . . .
O(1) C(32) O(5) 110.0(3) ? . . .
O(1) C(32) H(10) 109.3(4) ? . . .
O(1) C(32) H(11) 109.1(4) ? . . .
O(5) C(32) H(10) 109.5(4) ? . . .
O(5) C(32) H(11) 109.5(4) ? . . .
H(10) C(32) H(11) 109.5(5) ? . . .
C(24) C(33) H(23) 109.8 ? . . .
C(24) C(33) H(24) 111.6 ? . . .
C(24) C(33) H(25) 106.9 ? . . .
H(23) C(33) H(24) 109.5 ? . . .
H(23) C(33) H(25) 109.5 ? . . .
H(24) C(33) H(25) 109.5 ? . . .
O(4) C(34) O(6) 106.4(5) ? . . .
O(4) C(34) H(12) 109.8(5) ? . . .
O(4) C(34) H(13) 110.3(5) ? . . .
O(6) C(34) H(12) 110.1(5) ? . . .
O(6) C(34) H(13) 110.7(5) ? . . .
H(12) C(34) H(13) 109.5(9) ? . . .
C(17) C(35) H(26) 107.3 ? . . .
C(17) C(35) H(27) 108.8 ? . . .
C(17) C(35) H(28) 112.3 ? . . .
H(26) C(35) H(27) 109.5 ? . . .
H(26) C(35) H(28) 109.5 ? . . .
H(27) C(35) H(28) 109.5 ? . . .
O(7) C(36) C(18) 125.7(4) ? . . .
O(7) C(36) H(32) 117.9 ? . . .
C(18) C(36) H(32) 116.4 ? . . .
C(24) C(37) H(29) 110.5 ? . . .
C(24) C(37) H(30) 110.1 ? . . .
C(24) C(37) H(31) 107.8 ? . . .
H(29) C(37) H(30) 109.5 ? . . .
H(29) C(37) H(31) 109.5 ? . . .
H(30) C(37) H(31) 109.5 ? . . .

loop_
_geom_torsion_atom_site_label_1
_geom_torsion_atom_site_label_2
_geom_torsion_atom_site_label_3
_geom_torsion_atom_site_label_4
_geom_torsion
_geom_torsion_publ_flag
_geom_torsion_site_symmetry_1
_geom_torsion_site_symmetry_2
_geom_torsion_site_symmetry_3
_geom_torsion_site_symmetry_4
C(8) O(1) C(32) O(5) -0.1(2) ? . . . .
C(32) O(1) C(8) C(9) 178.3(3) ? . . . .
C(32) O(1) C(8) C(14) -0.5(3) ? . . . .
C(31) O(4) C(34) O(6) -20.2(4) ? . . . .
C(34) O(4) C(31) C(23) -169.1(5) ? . . . .
C(34) O(4) C(31) C(25) 12.2(5) ? . . . .
C(14) O(5) C(32) O(1) 0.6(3) ? . . . .
C(32) O(5) C(14) C(8) -0.9(3) ? . . . .
C(32) O(5) C(14) C(28) 178.9(3) ? . . . .
C(25) O(6) C(34) O(4) 21.1(4) ? . . . .
C(34) O(6) C(25) C(29) 168.5(6) ? . . . .
C(34) O(6) C(25) C(31) -13.6(5) ? . . . .
C(20) N(1) C(22) O(2) -0.5(4) ? . . . .
C(20) N(1) C(22) C(24) 177.3(2) ? . . . .
C(22) N(1) C(20) C(10) -158.1(2) ? . . . .
C(22) N(1) C(20) C(23) 75.4(3) ? . . . .
C(10) N(7) C(15) C(9) -13.8(3) ? . . . .
C(15) N(7) C(10) C(12) 15.4(3) ? . . . .
C(15) N(7) C(10) C(20) -104.2(3) ? . . . .
C(10) N(7) C(30) O(3) -8.9(5) ? . . . .
C(10) N(7) C(30) C(17) 168.3(3) ? . . . .
C(30) N(7) C(10) C(12) -153.5(3) ? . . . .
C(30) N(7) C(10) C(20) 87.0(3) ? . . . .
C(15) N(7) C(30) O(3) -175.7(3) ? . . . .
C(15) N(7) C(30) C(17) 1.6(5) ? . . . .
C(30) N(7) C(15) C(9) 153.7(3) ? . . . .
O(1) C(8) C(9) C(12) 180.0(2) ? . . . .
O(1) C(8) C(9) C(15) -3.0(5) ? . . . .
O(1) C(8) C(14) O(5) 0.9(4) ? . . . .
O(1) C(8) C(14) C(28) -178.9(3) ? . . . .
C(9) C(8) C(14) O(5) -178.0(3) ? . . . .
C(9) C(8) C(14) C(28) 2.1(5) ? . . . .
C(14) C(8) C(9) C(12) -1.3(4) ? . . . .
C(14) C(8) C(9) C(15) 175.8(3) ? . . . .
C(8) C(9) C(12) C(10) -180(179) ? . . . .
C(8) C(9) C(12) C(19) -0.3(4) ? . . . .
C(8) C(9) C(15) N(7) -170.5(3) ? . . . .
C(12) C(9) C(15) N(7) 6.6(3) ? . . . .
C(15) C(9) C(12) C(10) 2.6(3) ? . . . .
C(15) C(9) C(12) C(19) -177.8(2) ? . . . .
N(7) C(10) C(12) C(9) -10.7(3) ? . . . .
N(7) C(10) C(12) C(19) 169.7(3) ? . . . .
N(7) C(10) C(20) N(1) -77.0(3) ? . . . .
N(7) C(10) C(20) C(23) 49.8(4) ? . . . .
C(12) C(10) C(20) N(1) 167.8(2) ? . . . .
C(12) C(10) C(20) C(23) -65.4(4) ? . . . .
C(20) C(10) C(12) C(9) 112.3(2) ? . . . .
C(20) C(10) C(12) C(19) -67.3(4) ? . . . .
C(9) C(12) C(19) C(28) 1.1(4) ? . . . .
C(10) C(12) C(19) C(28) -179.4(3) ? . . . .
O(5) C(14) C(28) C(19) 178.9(3) ? . . . .
C(8) C(14) C(28) C(19) -1.3(5) ? . . . .
C(16) C(17) C(30) O(3) -134.5(3) ? . . . .
C(16) C(17) C(30) N(7) 48.2(5) ? . . . .
C(26) C(17) C(30) O(3) -13.0(4) ? . . . .
C(26) C(17) C(30) N(7) 169.7(3) ? . . . .
C(35) C(17) C(30) O(3) 103.0(4) ? . . . .
C(35) C(17) C(30) N(7) -74.3(3) ? . . . .
C(21) C(18) C(23) C(20) -176.4(4) ? . . . .
C(21) C(18) C(23) C(31) 2.1(7) ? . . . .
C(23) C(18) C(21) C(29) -1.1(8) ? . . . .
C(21) C(18) C(36) O(7) 9.7(7) ? . . . .
C(36) C(18) C(21) C(29) 174.6(5) ? . . . .
C(23) C(18) C(36) O(7) -174.7(4) ? . . . .
C(36) C(18) C(23) C(20) 8.4(7) ? . . . .
C(36) C(18) C(23) C(31) -173.1(4) ? . . . .
C(12) C(19) C(28) C(14) -0.3(4) ? . . . .
N(1) C(20) C(23) C(18) -139.0(4) ? . . . .
N(1) C(20) C(23) C(31) 42.6(5) ? . . . .
C(10) C(20) C(23) C(18) 95.9(4) ? . . . .
C(10) C(20) C(23) C(31) -82.4(5) ? . . . .
C(18) C(21) C(29) C(25) -0.5(8) ? . . . .
O(2) C(22) C(24) C(27) 100.8(4) ? . . . .
O(2) C(22) C(24) C(33) -139.8(3) ? . . . .
O(2) C(22) C(24) C(37) -17.4(5) ? . . . .
N(1) C(22) C(24) C(27) -77.0(4) ? . . . .
N(1) C(22) C(24) C(33) 42.3(4) ? . . . .
N(1) C(22) C(24) C(37) 164.7(3) ? . . . .
C(18) C(23) C(31) O(4) 179.8(4) ? . . . .
C(18) C(23) C(31) C(25) -1.6(7) ? . . . .
C(20) C(23) C(31) O(4) -1.7(7) ? . . . .
C(20) C(23) C(31) C(25) 176.9(4) ? . . . .
O(6) C(25) C(29) C(21) 178.6(5) ? . . . .
O(6) C(25) C(31) O(4) 0.9(6) ? . . . .
O(6) C(25) C(31) C(23) -177.9(4) ? . . . .
C(29) C(25) C(31) O(4) 178.9(5) ? . . . .
C(29) C(25) C(31) C(23) 0.1(7) ? . . . .
C(31) C(25) C(29) C(21) 1.0(8) ? . . . .

loop_
_geom_contact_atom_site_label_1
_geom_contact_atom_site_label_2
_geom_contact_distance
_geom_contact_publ_flag
_geom_contact_site_symmetry_1
_geom_contact_site_symmetry_2
O(1) C(14) 3.563(4) ? . 67702
O(1) C(34) 3.504(5) ? . 57702
O(1) H(13) 2.668(5) ? . 57702
O(1) H(14) 3.425 ? . 57702
O(1) H(16) 3.366 ? . 57702
O(1) H(18) 3.536 ? . 56501
O(1) H(23) 3.580 ? . 56501
O(2) C(27) 3.516(5) ? . 66602
O(2) C(29) 3.182(5) ? . 57602
O(2) H(3) 3.557(6) ? . 57602
O(2) H(5) 2.333(5) ? . 57602
O(2) H(20) 3.057 ? . 66602
O(2) H(22) 3.105 ? . 66602
O(2) H(27) 3.586 ? . 55401
O(2) H(28) 2.899 ? . 55401
O(3) C(32) 3.235(4) ? . 54501
O(3) H(10) 2.494(5) ? . 54501
O(3) H(11) 3.270(4) ? . 54501
O(5) C(9) 3.541(4) ? . 67702
O(5) C(27) 3.567(5) ? . 56501
O(5) H(9) 3.180(4) ? . 67702
O(5) H(21) 2.982 ? . 56501
O(5) H(22) 3.281 ? . 56501
O(5) H(23) 3.145 ? . 56501
O(5) H(26) 2.752 ? . 67702
O(6) O(7) 3.482(5) ? . 57602
O(6) C(28) 3.282(5) ? . 45501
O(6) H(4) 2.572(5) ? . 45501
O(6) H(9) 3.179(4) ? . 57702
O(6) H(15) 3.278 ? . 57702
O(7) O(6) 3.482(5) ? . 57602
O(7) C(19) 3.467(4) ? . 67602
O(7) C(28) 3.437(4) ? . 67602
O(7) C(37) 3.576(5) ? . 56501
O(7) H(2) 2.869(5) ? . 67602
O(7) H(4) 2.843(4) ? . 67602
O(7) H(12) 3.044(5) ? . 57602
O(7) H(21) 3.156 ? . 56501
O(7) H(24) 3.399 ? . 56501
O(7) H(30) 2.741 ? . 56501
C(8) H(11) 3.355(4) ? . 67702
C(9) O(5) 3.541(4) ? . 67702
C(9) H(11) 2.985(4) ? . 67702
C(10) H(11) 3.372(5) ? . 67702
C(12) H(11) 2.767(5) ? . 67702
C(14) O(1) 3.563(4) ? . 67702
C(14) H(11) 3.489(5) ? . 67702
C(14) H(21) 3.103 ? . 56501
C(16) H(8) 3.202(4) ? . 57702
C(18) C(29) 3.484(7) ? . 57602
C(18) H(5) 3.501(7) ? . 57602
C(19) O(7) 3.467(4) ? . 67602
C(19) H(11) 3.000(4) ? . 67702
C(20) H(20) 3.417 ? . 66602
C(21) C(25) 3.577(6) ? . 57602
C(21) C(29) 3.572(7) ? . 57602
C(21) H(24) 3.587 ? . 56501
C(22) H(5) 3.357(6) ? . 57602
C(22) H(20) 3.495 ? . 66602
C(25) C(21) 3.577(6) ? . 57602
C(25) H(3) 3.470(8) ? . 57602
C(25) H(15) 3.079 ? . 57702
C(25) H(28) 3.575 ? . 57702
C(26) H(10) 3.155(5) ? . 54501
C(26) H(11) 3.449(4) ? . 54501
C(26) H(13) 3.574(8) ? . 56702
C(26) H(31) 3.544 ? . 55601
C(27) O(2) 3.516(5) ? . 66602
C(27) O(5) 3.567(5) ? . 54501
C(27) H(7) 3.432(5) ? . 66602
C(27) H(32) 3.562 ? . 66602
C(28) O(6) 3.282(5) ? . 65501
C(28) O(7) 3.437(4) ? . 67602
C(28) H(11) 3.385(5) ? . 67702
C(28) H(21) 3.172 ? . 56501
C(29) O(2) 3.182(5) ? . 57602
C(29) C(18) 3.484(7) ? . 57602
C(29) C(21) 3.572(7) ? . 57602
C(29) H(15) 3.039 ? . 57702
C(29) H(16) 3.506 ? . 57702
C(29) H(28) 2.941 ? . 57702
C(30) H(10) 3.576(6) ? . 54501
C(31) H(3) 3.513(7) ? . 57602
C(32) O(3) 3.235(4) ? . 56501
C(32) H(13) 3.433(7) ? . 57702
C(32) H(18) 2.800 ? . 56501
C(32) H(23) 3.090 ? . 56501
C(32) H(26) 3.575 ? . 67702
C(33) H(10) 3.364(5) ? . 54501
C(33) H(29) 3.431 ? . 56602
C(34) O(1) 3.504(5) ? . 57702
C(34) H(4) 3.279(6) ? . 45501
C(35) H(5) 3.171(5) ? . 57702
C(35) H(31) 3.153 ? . 55601
C(36) H(4) 3.152(5) ? . 67602
C(37) O(7) 3.576(5) ? . 54501
C(37) H(2) 3.558(5) ? . 66602
C(37) H(17) 3.181 ? . 55401
H(1) H(10) 3.277(4) ? . 54501
H(2) O(7) 2.869(5) ? . 67602
H(2) C(37) 3.558(5) ? . 66602
H(2) H(11) 3.447(4) ? . 67702
H(2) H(12) 3.288(7) ? . 65501
H(2) H(20) 3.070 ? . 66602
H(2) H(30) 2.715 ? . 66602
H(3) O(2) 3.557(6) ? . 57602
H(3) C(25) 3.470(8) ? . 57602
H(3) C(31) 3.513(7) ? . 57602
H(3) H(12) 3.342(6) ? . 57602
H(3) H(24) 2.948 ? . 56501
H(4) O(6) 2.572(5) ? . 65501
H(4) O(7) 2.843(4) ? . 67602
H(4) C(34) 3.279(6) ? . 65501
H(4) C(36) 3.152(5) ? . 67602
H(4) H(12) 3.166(6) ? . 65501
H(4) H(13) 3.459(5) ? . 65501
H(4) H(21) 3.050 ? . 56501
H(4) H(32) 2.974 ? . 67602
H(5) O(2) 2.333(5) ? . 57602
H(5) C(18) 3.501(7) ? . 57602
H(5) C(22) 3.357(6) ? . 57602
H(5) C(35) 3.171(5) ? . 57702
H(5) H(15) 3.052 ? . 57702
H(5) H(16) 3.491 ? . 57702
H(5) H(26) 3.517 ? . 57702
H(5) H(28) 2.234 ? . 57702
H(5) H(31) 3.418 ? . 57602
H(6) H(11) 3.125(6) ? . 67702
H(6) H(27) 2.770 ? . 66702
H(7) C(27) 3.432(5) ? . 66602
H(7) H(20) 2.546 ? . 66602
H(8) C(16) 3.202(4) ? . 57702
H(8) H(8) 3.587(4) ? . 57702
H(8) H(14) 3.024 ? . 57702
H(8) H(15) 2.799 ? . 57702
H(8) H(16) 3.265 ? . 57702
H(9) O(5) 3.180(4) ? . 67702
H(9) O(6) 3.179(4) ? . 57702
H(9) H(11) 3.580(5) ? . 67702
H(10) O(3) 2.494(5) ? . 56501
H(10) C(26) 3.155(5) ? . 56501
H(10) C(30) 3.576(6) ? . 56501
H(10) C(33) 3.364(5) ? . 56501
H(10) H(1) 3.277(4) ? . 56501
H(10) H(13) 3.515(7) ? . 57702
H(10) H(18) 2.272 ? . 56501
H(10) H(19) 3.318 ? . 56501
H(10) H(23) 2.434 ? . 56501
H(11) O(3) 3.270(4) ? . 56501
H(11) C(8) 3.355(4) ? . 67702
H(11) C(9) 2.985(4) ? . 67702
H(11) C(10) 3.372(5) ? . 67702
H(11) C(12) 2.767(5) ? . 67702
H(11) C(14) 3.489(5) ? . 67702
H(11) C(19) 3.000(4) ? . 67702
H(11) C(26) 3.449(4) ? . 56501
H(11) C(28) 3.385(5) ? . 67702
H(11) H(2) 3.447(4) ? . 67702
H(11) H(6) 3.125(6) ? . 67702
H(11) H(9) 3.580(5) ? . 67702
H(11) H(13) 3.387(7) ? . 57702
H(11) H(18) 2.542 ? . 56501
H(11) H(26) 3.454 ? . 67702
H(12) O(7) 3.044(5) ? . 57602
H(12) H(2) 3.288(7) ? . 45501
H(12) H(3) 3.342(6) ? . 57602
H(12) H(4) 3.166(6) ? . 45501
H(12) H(17) 3.202 ? . 56702
H(12) H(29) 3.528 ? . 56602
H(12) H(30) 3.063 ? . 56602
H(13) O(1) 2.668(5) ? . 57702
H(13) C(26) 3.574(8) ? . 56702
H(13) C(32) 3.433(7) ? . 57702
H(13) H(4) 3.459(5) ? . 45501
H(13) H(10) 3.515(7) ? . 57702
H(13) H(11) 3.387(7) ? . 57702
H(13) H(17) 3.396 ? . 56702
H(13) H(18) 3.345 ? . 56702
H(13) H(19) 3.394 ? . 56702
H(14) O(1) 3.425 ? . 57702
H(14) H(8) 3.024 ? . 57702
H(15) O(6) 3.278 ? . 57702
H(15) C(25) 3.079 ? . 57702
H(15) C(29) 3.039 ? . 57702
H(15) H(5) 3.052 ? . 57702
H(15) H(8) 2.799 ? . 57702
H(16) O(1) 3.366 ? . 57702
H(16) C(29) 3.506 ? . 57702
H(16) H(5) 3.491 ? . 57702
H(16) H(8) 3.265 ? . 57702
H(16) H(24) 3.427 ? . 56702
H(17) C(37) 3.181 ? . 55601
H(17) H(12) 3.202 ? . 56702
H(17) H(13) 3.396 ? . 56702
H(17) H(25) 3.547 ? . 56702
H(17) H(29) 3.187 ? . 55601
H(17) H(30) 3.180 ? . 55601
H(17) H(31) 2.671 ? . 55601
H(18) O(1) 3.536 ? . 54501
H(18) C(32) 2.800 ? . 54501
H(18) H(10) 2.272 ? . 54501
H(18) H(11) 2.542 ? . 54501
H(18) H(13) 3.345 ? . 56702
H(19) H(10) 3.318 ? . 54501
H(19) H(13) 3.394 ? . 56702
H(19) H(19) 2.972 ? . 56702
H(20) O(2) 3.057 ? . 66602
H(20) C(20) 3.417 ? . 66602
H(20) C(22) 3.495 ? . 66602
H(20) H(2) 3.070 ? . 66602
H(20) H(7) 2.546 ? . 66602
H(20) H(32) 2.983 ? . 66602
H(21) O(5) 2.982 ? . 54501
H(21) O(7) 3.156 ? . 54501
H(21) C(14) 3.103 ? . 54501
H(21) C(28) 3.172 ? . 54501
H(21) H(4) 3.050 ? . 54501
H(21) H(32) 3.320 ? . 66602
H(22) O(2) 3.105 ? . 66602
H(22) O(5) 3.281 ? . 54501
H(22) H(26) 3.498 ? . 66702
H(22) H(27) 3.329 ? . 66702
H(22) H(28) 3.535 ? . 66702
H(23) O(1) 3.580 ? . 54501
H(23) O(5) 3.145 ? . 54501
H(23) C(32) 3.090 ? . 54501
H(23) H(10) 2.434 ? . 54501
H(24) O(7) 3.399 ? . 54501
H(24) C(21) 3.587 ? . 54501
H(24) H(3) 2.948 ? . 54501
H(24) H(16) 3.427 ? . 56702
H(24) H(29) 2.980 ? . 56602
H(25) H(17) 3.547 ? . 56702
H(25) H(29) 3.051 ? . 56602
H(26) O(5) 2.752 ? . 67702
H(26) C(32) 3.575 ? . 67702
H(26) H(5) 3.517 ? . 57702
H(26) H(11) 3.454 ? . 67702
H(26) H(22) 3.498 ? . 66702
H(27) O(2) 3.586 ? . 55601
H(27) H(6) 2.770 ? . 66702
H(27) H(22) 3.329 ? . 66702
H(27) H(31) 2.744 ? . 55601
H(28) O(2) 2.899 ? . 55601
H(28) C(25) 3.575 ? . 57702
H(28) C(29) 2.941 ? . 57702
H(28) H(5) 2.234 ? . 57702
H(28) H(22) 3.535 ? . 66702
H(28) H(31) 2.763 ? . 55601
H(29) C(33) 3.431 ? . 56602
H(29) H(12) 3.528 ? . 56602
H(29) H(17) 3.187 ? . 55401
H(29) H(24) 2.980 ? . 56602
H(29) H(25) 3.051 ? . 56602
H(29) H(29) 2.823 ? . 56602
H(30) O(7) 2.741 ? . 54501
H(30) H(2) 2.715 ? . 66602
H(30) H(12) 3.063 ? . 56602
H(30) H(17) 3.180 ? . 55401
H(31) C(26) 3.544 ? . 55401
H(31) C(35) 3.153 ? . 55401
H(31) H(5) 3.418 ? . 57602
H(31) H(17) 2.671 ? . 55401
H(31) H(27) 2.744 ? . 55401
H(31) H(28) 2.763 ? . 55401
H(32) C(27) 3.562 ? . 66602
H(32) H(4) 2.974 ? . 67602
H(32) H(20) 2.983 ? . 66602
H(32) H(21) 3.320 ? . 66602


loop_
_geom_hbond_atom_site_label_D
_geom_hbond_atom_site_label_H
_geom_hbond_atom_site_label_A
_geom_hbond_site_symmetry_D
_geom_hbond_site_symmetry_H
_geom_hbond_site_symmetry_A
_geom_hbond_distance_DA
_geom_hbond_distance_DH
_geom_hbond_distance_HA
_geom_hbond_angle_DHA
_geom_hbond_publ_flag
N(1) H(1) O(3) . . . 2.840(3) 0.950(3) 1.998(3) 146.6(3) no

#==============================================================================

# Additional structures and associated data_? identifiers
# should be added at this point if there is more than one 
# structure analysis in the CIF.

#==============================================================================

#     End of CIF

#==============================================================================
