# Supplementary material for: Rearrangement of o-(pivaloylaminomethyl)benzaldehydes: an experimental and computational study
Source: Beilstein J Org Chem. 2020 Jul 13;16:1636–48. doi: 10.3762/bjoc.16.136 (PMC7372232; doi:10.3762/bjoc.16.136)
Supplement: File 2 — Crystallographic information files for compounds 3a, 3b, 8b, 23a, and 23b. [file Beilstein_J_Org_Chem-16-1636-s002.zip › compound+3b.cif]

data_General
_audit_creation_date                  '2019-09-12'
_audit_creation_method                'by CrystalStructure 3.7.0'
_audit_update_record                   
;
?

2019-09-12 # Formatted by publCIF
;


#==============================================================================

# PROCESSING SUMMARY (IUCr Office Use Only)

_journal_date_recd_electronic     ?
_journal_date_from_coeditor       ?
_journal_date_accepted            ?
_journal_coeditor_code            ?

#==============================================================================

# SUBMISSION DETAILS

_publ_contact_author_name             'Bal\'azs Volk'
_publ_contact_author_email            'volk.balazs@egis.hu'
_publ_contact_author_fax              'ENTER FAX NUMBER'
_publ_contact_author_phone            '+36 1 8035874'
_publ_contact_author_address
;
Directorate of Drug Substance Development, 
Egis Pharmaceuticals Plc., P.O. Box 100, H-1475 Budapest, Hungary
;
_publ_requested_journal               'ENTER JOURNAL NAME HERE'
_publ_requested_category              ?
_publ_requested_coeditor_name          ?

#==============================================================================

# TITLE AND AUTHOR LIST

_publ_section_title
;
Rearrangement of ortho-(pivaloylaminomethyl)benzaldehydes: an experimental and
computational study
;
_publ_section_title_footnote
;
 ENTER FOOTNOTE TO TITLE OF PAPER
;
loop_
_publ_author_name
_publ_author_address
'Csilla Hargitai'
;
Directorate of Drug Substance Development, 
Egis Pharmaceuticals Plc., P.O. Box 100, H-1475 Budapest, Hungary
;
'Gy\"orgyi Kov\'anyi-Lax'
;
Directorate of Drug Substance Development, 
Egis Pharmaceuticals Plc., P.O. Box 100, H-1475 Budapest, Hungary
;
'Tam\'as Nagy'
;
Directorate of Drug Substance Development, 
Egis Pharmaceuticals Plc., P.O. Box 100, H-1475 Budapest, Hungary
;
'P\'eter \'Abr\'anyi-Balogh'
;
Hungarian Academy of Sciences, Research Centre for Natural Sciences, 
Medicinal Chemistry Research Group, P.O. Box 286, H-1519 Budapest, Hungary
;
'Andr\'as Dancs\'o'
;
Directorate of Drug Substance Development, 
Egis Pharmaceuticals Plc., P.O. Box 100, H-1475 Budapest, Hungary
;
'G\'abor T\'oth'
;
Directorate of Drug Substance Development, 
Egis Pharmaceuticals Plc., P.O. Box 100, H-1475 Budapest, Hungary
;
'Gyula Simig'
;
Directorate of Drug Substance Development, 
Egis Pharmaceuticals Plc., P.O. Box 100, H-1475 Budapest, Hungary
;
'Bal\'azs Volk'
;
Directorate of Drug Substance Development, 
Egis Pharmaceuticals Plc., P.O. Box 100, H-1475 Budapest, Hungary
;
_publ_section_synopsis
;
ENTER SYNOPSIS
;

#==============================================================================

# TEXT

_publ_section_abstract
;
ENTER ABSTRACT
;
_publ_section_comment
;
ENTER TEXT
;
_publ_section_references
;
ENTER OTHER REFERENCES

Rigaku/MSC and Rigaku Corporation. (2005). <i>CrystalStructure</i> 3.7.0.
Single Crystal Structure Analysis Software. Rigaku/MSC, 9009 New Trails Drive,
The Woodlands, TX, USA 77381-5209. Rigaku, 3-9-12 Akishima, Tokyo 196-8666,
Japan.

Watkin, D. J., Prout, C. K., Carruthers, J. R. & Betteridge, P. W. (1996).
<i>CRYSTALS</i> Issue 10, Chemical Crystallography Laboratory, Oxford, UK.
;
_publ_section_figure_captions
;


ENTER FIGURE CAPTIONS
;
_publ_section_exptl_prep
;
ENTER COMPOUND PREPARATION DETAILS
;
_publ_section_exptl_refinement
;
ENTER SPECIAL DETAILS OF THE REFINEMENT
;

#==============================================================================

data__User-defined

#==============================================================================

# CHEMICAL DATA

_chemical_formula_sum                  'C28 H36 N2 O5 '
_chemical_formula_moiety               'C28 H36 N2 O5 '
_chemical_formula_weight               480.60
_chemical_melting_point                ?

#==============================================================================

# CRYSTAL DATA
_symmetry_cell_setting                 monoclinic
_symmetry_space_group_name_H-M        'P 1 21/c 1'
_symmetry_space_group_name_Hall       '-P 2ybc'
_symmetry_Int_Tables_number            14
loop_
_symmetry_equiv_pos_site_id
_symmetry_equiv_pos_as_xyz
1   '+X,+Y,+Z'
2   '-X,1/2+Y,1/2-Z'
3   '-X,-Y,-Z'
4   '+X,1/2-Y,1/2+Z'

#------------------------------------------------------------------------------

_cell_length_a                         19.8504(5)
_cell_length_b                         10.5243(2)
_cell_length_c                         26.8357(6)
_cell_angle_alpha                      90.0000
_cell_angle_beta                       109.1019(13)
_cell_angle_gamma                      90.0000
_cell_volume                           5297.6(2)
_cell_formula_units_Z                  8
_cell_measurement_reflns_used          11477
_cell_measurement_theta_min            6.5
_cell_measurement_theta_max            71.4
_cell_measurement_temperature          174.1

#------------------------------------------------------------------------------

_exptl_crystal_description            'Block'
_exptl_crystal_colour                 'Colourless'
_exptl_crystal_size_max                0.79
_exptl_crystal_size_mid                0.71
_exptl_crystal_size_min                0.15
_exptl_crystal_density_diffrn          1.205
_exptl_crystal_density_meas            ?
_exptl_crystal_density_method         'not measured'
_exptl_crystal_F_000                   2064.00
_exptl_absorpt_coefficient_mu          0.667
_exptl_absorpt_correction_type         multi-scan
_exptl_absorpt_process_details         
;
    Higashi, T. (1995). Program for Absorption Correction.
    Rigaku Corporation, Tokyo, Japan.
;
_exptl_absorpt_correction_T_min        0.702
_exptl_absorpt_correction_T_max        0.905

#==============================================================================

# EXPERIMENTAL DATA

_diffrn_radiation_type                'Cu K\a'
_diffrn_radiation_wavelength           1.54187
_diffrn_measurement_device_type       'Rigaku RAXIS-RAPID'
_diffrn_measurement_method             \w
_diffrn_detector_area_resol_mean       10.00
_diffrn_reflns_number                  59019
_diffrn_reflns_av_R_equivalents        0.065
_diffrn_reflns_theta_max               71.81
_diffrn_measured_fraction_theta_max    0.982
_diffrn_reflns_theta_full              71.81
_diffrn_measured_fraction_theta_full   0.982
_diffrn_reflns_limit_h_min             -21
_diffrn_reflns_limit_h_max             24
_diffrn_reflns_limit_k_min             -12
_diffrn_reflns_limit_k_max             12
_diffrn_reflns_limit_l_min             -32
_diffrn_reflns_limit_l_max             31

#==============================================================================

# REFINEMENT DATA

_refine_special_details
;
    Refinement using reflections with F^2^ > 2.0 sigma(F^2^).
    The weighted R-factor(wR), goodness of fit (S) and R-factor (gt) are 
    based on F, with F set to zero for negative F. The threshold expression of
    F^2^ > 2.0 sigma(F^2^) is used only for calculating R-factor (gt).
;
_reflns_number_total                   10181
_reflns_number_gt                      29185
_reflns_threshold_expression           F^2^>2.0\s(F^2^)
_refine_ls_structure_factor_coef       F
_refine_ls_R_factor_gt                 0.1023
_refine_ls_wR_factor_ref               0.1012
_refine_ls_hydrogen_treatment          refall
_refine_ls_number_reflns               29487
_refine_ls_number_parameters           638
_refine_ls_goodness_of_fit_ref         6.839
_refine_ls_weighting_scheme            unit
_refine_ls_weighting_details
'w = 1.0'
_refine_ls_shift/su_max                0.0000
_refine_diff_density_max               14.20
_refine_diff_density_min               -52.50
_refine_ls_extinction_method           none
_refine_ls_extinction_coef             ?

loop_
_atom_type_symbol
_atom_type_description
_atom_type_scat_dispersion_real
_atom_type_scat_dispersion_imag
_atom_type_scat_source
  'C' 'C'  0.018 0.009 
;
International Tables for Crystallography
(1992, Vol. C, Tables 4.2.6.8 and 6.1.1.4)
;
  'H' 'H'  0.000 0.000 
;
International Tables for Crystallography
(1992, Vol. C, Table 6.1.1.4)
;
  'N' 'N'  0.031 0.018 
;
International Tables for Crystallography
(1992, Vol. C, Tables 4.2.6.8 and 6.1.1.4)
;
  'O' 'O'  0.049 0.032 
;
International Tables for Crystallography
(1992, Vol. C, Tables 4.2.6.8 and 6.1.1.4)
;

#==============================================================================

# ATOMIC COORDINATES AND THERMAL PARAMETERS

loop_
_atom_site_label
_atom_site_type_symbol
_atom_site_fract_x
_atom_site_fract_y
_atom_site_fract_z
_atom_site_U_iso_or_equiv
_atom_site_adp_type
_atom_site_occupancy
_atom_site_symmetry_multiplicity
_atom_site_calc_flag
_atom_site_refinement_flags
_atom_site_disorder_assembly
_atom_site_disorder_group
 O(1) O 0.70334(14) 0.6189(2) 0.11585(10) 0.0489(10) Uani 1.00 1 d . . .
 O(2) O 0.61986(13) 0.1883(2) -0.00541(10) 0.0461(10) Uani 1.00 1 d . . .
 O(3) O 0.60491(13) 0.7755(2) 0.25599(11) 0.0499(10) Uani 1.00 1 d . . .
 O(4) O 0.73026(13) 0.3339(2) 0.18242(10) 0.0462(10) Uani 1.00 1 d . . .
 O(5) O 0.84933(18) -0.0771(3) 0.10852(12) 0.0848(11) Uiso 1.00 1 d . . .
 O(6) O 0.93575(16) 0.4812(2) 0.25805(11) 0.0687(9) Uiso 1.00 1 d . . .
 O(8) O 0.82478(13) 1.0503(2) 0.24106(10) 0.0562(8) Uiso 1.00 1 d . . .
 O(9) O 0.95107(17) 0.5003(2) 0.12986(11) 0.0730(10) Uiso 1.00 1 d . . .
 O(10) O 0.91955(16) 0.6664(2) -0.03438(11) 0.0667(9) Uiso 1.00 1 d . . .
 O(11) O 0.9424(2) 0.3752(3) 0.42956(13) 0.1066(12) Uiso 1.00 1 d . . .
 N(1) N 0.71452(18) 0.7249(3) 0.30675(12) 0.0366(12) Uani 1.00 1 d . . .
 N(2) N 0.72559(19) 0.2564(3) -0.00874(12) 0.0361(9) Uiso 1.00 1 d . . .
 N(3) N 0.66379(16) 0.6726(2) 0.18283(12) 0.0351(11) Uani 1.00 1 d . . .
 N(13) N 0.68488(16) 0.2879(2) 0.09600(12) 0.0375(11) Uani 1.00 1 d . . .
 C(1) C 0.7803(2) 0.5874(4) 0.02074(14) 0.0438(16) Uani 1.00 1 d . . .
 C(2) C 0.6823(2) 0.2896(3) 0.14524(17) 0.0332(15) Uani 1.00 1 d . . .
 C(16) C 0.7703(2) 0.5287(4) 0.31298(16) 0.0318(14) Uani 1.00 1 d . . .
 C(17) C 0.7221(2) 0.3713(3) 0.02388(14) 0.0401(14) Uani 1.00 1 d . . .
 C(18) C 0.7831(2) 0.8428(4) 0.23063(13) 0.0406(15) Uani 1.00 1 d . . .
 C(19) C 0.8047(2) 0.1302(4) 0.09981(13) 0.0441(15) Uani 1.00 1 d . . .
 C(20) C 0.7931(2) 0.7109(4) 0.23006(12) 0.0318(14) Uani 1.00 1 d . . .
 C(21) C 0.7871(2) 0.4033(4) 0.30990(16) 0.0432(15) Uani 1.00 1 d . . .
 C(22) C 0.8811(2) 0.3163(4) 0.11799(13) 0.0358(14) Uani 1.00 1 d . . .
 C(23) C 0.7280(2) 0.6269(3) 0.22310(13) 0.0319(13) Uani 1.00 1 d . . .
 C(24) C 0.8626(2) 0.6638(4) 0.24074(14) 0.0363(14) Uani 1.00 1 d . . .
 C(25) C 0.6167(2) 0.2270(4) 0.15337(17) 0.0400(15) Uani 1.00 1 d . . .
 C(26) C 0.7450(2) 0.3450(3) 0.08424(13) 0.0334(14) Uani 1.00 1 d . . .
 C(27) C 0.7136(2) 0.6074(3) 0.27562(14) 0.0351(14) Uani 1.00 1 d . . .
 C(29) C 0.8654(2) 0.0531(4) 0.11206(16) 0.0459(16) Uani 1.00 1 d . . .
 C(30) C 0.8604(2) 0.4637(4) -0.03314(16) 0.0498(17) Uani 1.00 1 d . . .
 C(31) C 0.8115(2) 0.2633(4) 0.10224(13) 0.0348(14) Uani 1.00 1 d . . .
 C(32) C 0.8750(2) 0.5273(4) 0.23933(14) 0.0534(13) Uiso 1.00 1 d . . .
 C(33) C 0.8297(2) 0.6521(4) 0.00562(17) 0.0527(17) Uani 1.00 1 d . . .
 C(34) C 0.8115(2) 0.6019(4) 0.35469(16) 0.0379(15) Uani 1.00 1 d . . .
 C(35) C 0.7711(2) 0.4629(4) 0.00984(16) 0.0364(15) Uani 1.00 1 d . . .
 C(36) C 0.6692(2) 0.1729(4) -0.02283(16) 0.0447(16) Uani 1.00 1 d . . .
 C(37) C 0.6557(2) 0.8014(4) 0.29415(18) 0.0394(16) Uani 1.00 1 d . . .
 C(38) C 0.9090(2) 0.8768(4) 0.25217(14) 0.0456(15) Uani 1.00 1 d . . .
 C(39) C 0.9399(2) 0.2366(4) 0.13097(14) 0.0452(16) Uani 1.00 1 d . . .
 C(40) C 0.8412(2) 0.9247(4) 0.24113(14) 0.0397(15) Uani 1.00 1 d . . .
 C(41) C 0.6487(2) 0.8731(3) 0.38243(14) 0.0662(18) Uani 1.00 1 d . . .
 C(42) C 0.5811(2) 0.6969(4) 0.09282(16) 0.0450(16) Uani 1.00 1 d . . .
 C(43) C 0.9328(2) 0.1083(4) 0.12758(14) 0.0459(16) Uani 1.00 1 d . . .
 C(44) C 0.8092(2) 0.4020(4) -0.01657(16) 0.0374(15) Uani 1.00 1 d . . .
 C(45) C 0.6549(2) 0.9159(4) 0.32979(18) 0.0440(16) Uani 1.00 1 d . . .
 C(46) C 0.6554(2) 0.6592(3) 0.13119(18) 0.0396(16) Uani 1.00 1 d . . .
 C(47) C 0.8711(2) 0.5890(5) -0.02082(18) 0.0522(18) Uani 1.00 1 d . . .
 C(48) C 0.5869(2) 0.9925(3) 0.30087(16) 0.0668(18) Uani 1.00 1 d . . .
 C(49) C 0.9182(2) 0.7484(4) 0.25089(16) 0.0506(16) Uani 1.00 1 d . . .
 C(50) C 0.8925(2) 0.4530(4) 0.12466(14) 0.0560(13) Uiso 1.00 1 d . . .
 C(51) C 0.6693(2) 0.0624(4) -0.06016(19) 0.0479(17) Uani 1.00 1 d . . .
 C(52) C 0.7841(2) 0.7356(3) 0.35102(14) 0.0455(15) Uani 1.00 1 d . . .
 C(53) C 0.5938(2) 0.3037(3) 0.19313(17) 0.0698(19) Uani 1.00 1 d . . .
 C(54) C 0.6545(2) 0.1101(4) -0.11640(17) 0.079(2) Uani 1.00 1 d . . .
 C(55) C 0.8827(2) 1.1426(3) 0.25029(14) 0.0654(13) Uiso 1.00 1 d . . .
 C(56) C 0.7894(2) 0.2645(3) -0.02496(13) 0.0420(15) Uani 1.00 1 d . . .
 C(57) C 0.8439(2) 0.3489(4) 0.34833(17) 0.0503(17) Uani 1.00 1 d . . .
 C(58) C 0.7180(2) 1.0054(3) 0.33813(14) 0.0610(17) Uani 1.00 1 d . . .
 C(59) C 0.7385(2) -0.0142(3) -0.04235(17) 0.0736(19) Uani 1.00 1 d . . .
 C(60) C 0.8696(2) 0.5524(4) 0.39397(16) 0.0503(17) Uani 1.00 1 d . . .
 C(61) C 0.5256(2) 0.7147(6) 0.1172(2) 0.173(3) Uani 1.00 1 d . . .
 C(62) C 0.5534(2) 0.2139(4) 0.10259(16) 0.081(2) Uani 1.00 1 d . . .
 C(63) C 0.6409(2) 0.0953(4) 0.17628(17) 0.075(2) Uani 1.00 1 d . . .
 C(64) C 0.5881(2) 0.8197(5) 0.0674(2) 0.153(2) Uani 1.00 1 d . . .
 C(65) C 0.9589(2) 0.6041(4) -0.06296(16) 0.0798(15) Uiso 1.00 1 d . . .
 C(66) C 0.8836(2) 0.4261(5) 0.38856(19) 0.070(2) Uani 1.00 1 d . . .
 C(67) C 0.6082(2) -0.0242(4) -0.05984(18) 0.088(2) Uani 1.00 1 d . . .
 C(69) C 0.9783(5) 0.2673(9) 0.4103(3) 0.354(5) Uiso 1.00 1 d . . .
 C(70) C 0.5585(2) 0.5989(5) 0.0511(2) 0.189(3) Uani 1.00 1 d . . .
 C(71) C 0.9002(5) -0.1535(8) 0.1228(3) 0.309(4) Uiso 1.00 1 d . . .
 H(1) H 0.7523 0.6288 0.0386 0.053 Uiso 1.00 1 c R . .
 H(2) H 0.7365 0.8765 0.2234 0.049 Uiso 1.00 1 c R . .
 H(3) H 0.7587 0.0926 0.0899 0.050 Uiso 1.00 1 c R . .
 H(4) H 0.7595 0.3544 0.2806 0.051 Uiso 1.00 1 c R . .
 H(5) H 0.8872 0.4209 -0.0516 0.059 Uiso 1.00 1 c R . .
 H(6) H 0.8371 0.7403 0.0128 0.059 Uiso 1.00 1 c R . .
 H(7) H 0.9487 0.9327 0.2601 0.052 Uiso 1.00 1 c R . .
 H(8) H 0.9860 0.2737 0.1427 0.054 Uiso 1.00 1 c R . .
 H(9) H 0.9739 0.0558 0.1349 0.055 Uiso 1.00 1 c R . .
 H(10) H 0.9648 0.7145 0.2581 0.058 Uiso 1.00 1 c R . .
 H(11) H 0.8555 0.2614 0.3477 0.060 Uiso 1.00 1 c R . .
 H(12) H 0.8979 0.6024 0.4226 0.058 Uiso 1.00 1 c R . .
 H(13) H 0.6748 0.4034 0.0118 0.047 Uiso 1.00 1 c R . .
 H(14) H 0.7380 0.5466 0.2110 0.037 Uiso 1.00 1 c R . .
 H(15) H 0.7551 0.4240 0.1023 0.041 Uiso 1.00 1 c R . .
 H(16) H 0.6689 0.5662 0.2691 0.040 Uiso 1.00 1 c R . .
 H(17) H 0.8151 0.7941 0.3425 0.052 Uiso 1.00 1 c R . .
 H(18) H 0.7765 0.7617 0.3827 0.052 Uiso 1.00 1 c R . .
 H(19) H 0.8263 0.2107 -0.0041 0.051 Uiso 1.00 1 c R . .
 H(20) H 0.7776 0.2414 -0.0610 0.051 Uiso 1.00 1 c R . .
 H(21) H 0.6282 0.7142 0.1934 0.040 Uiso 1.00 1 c R . .
 H(22) H 0.6483 0.2480 0.0683 0.045 Uiso 1.00 1 c R . .
 H(23) H 0.5996 0.8665 0.3787 0.082 Uiso 1.00 1 c R . .
 H(24) H 0.6710 0.9325 0.4095 0.083 Uiso 1.00 1 c R . .
 H(25) H 0.6708 0.7924 0.3914 0.082 Uiso 1.00 1 c R . .
 H(26) H 0.5979 1.0540 0.2788 0.085 Uiso 1.00 1 c R . .
 H(27) H 0.5694 1.0341 0.3256 0.085 Uiso 1.00 1 c R . .
 H(28) H 0.5517 0.9359 0.2800 0.085 Uiso 1.00 1 c R . .
 H(29) H 0.6183 0.2747 0.2279 0.089 Uiso 1.00 1 c R . .
 H(30) H 0.5439 0.2948 0.1859 0.089 Uiso 1.00 1 c R . .
 H(31) H 0.6049 0.3905 0.1901 0.089 Uiso 1.00 1 c R . .
 H(32) H 0.6044 0.1095 -0.1339 0.095 Uiso 1.00 1 c R . .
 H(33) H 0.6771 0.0587 -0.1354 0.095 Uiso 1.00 1 c R . .
 H(34) H 0.6717 0.1947 -0.1147 0.095 Uiso 1.00 1 c R . .
 H(35) H 0.9023 1.1591 0.2870 0.079 Uiso 1.00 1 c R . .
 H(36) H 0.8649 1.2195 0.2322 0.079 Uiso 1.00 1 c R . .
 H(37) H 0.9186 1.1090 0.2378 0.079 Uiso 1.00 1 c R . .
 H(38) H 0.7565 0.9803 0.3682 0.071 Uiso 1.00 1 c R . .
 H(39) H 0.7045 1.0901 0.3427 0.072 Uiso 1.00 1 c R . .
 H(40) H 0.7323 1.0011 0.3077 0.071 Uiso 1.00 1 c R . .
 H(41) H 0.7730 0.0211 -0.0560 0.092 Uiso 1.00 1 c R . .
 H(42) H 0.7299 -0.1002 -0.0533 0.092 Uiso 1.00 1 c R . .
 H(43) H 0.7558 -0.0105 -0.0049 0.092 Uiso 1.00 1 c R . .
 H(44) H 0.5010 0.6377 0.1180 0.203 Uiso 1.00 1 c R . .
 H(45) H 0.4929 0.7761 0.0969 0.203 Uiso 1.00 1 c R . .
 H(46) H 0.5469 0.7453 0.1521 0.203 Uiso 1.00 1 c R . .
 H(47) H 0.5239 0.2871 0.0970 0.097 Uiso 1.00 1 c R . .
 H(48) H 0.5266 0.1412 0.1055 0.096 Uiso 1.00 1 c R . .
 H(49) H 0.5706 0.2032 0.0737 0.097 Uiso 1.00 1 c R . .
 H(50) H 0.6327 0.0358 0.1483 0.096 Uiso 1.00 1 c R . .
 H(51) H 0.6151 0.0704 0.1989 0.096 Uiso 1.00 1 c R . .
 H(52) H 0.6904 0.0979 0.1958 0.096 Uiso 1.00 1 c R . .
 H(53) H 0.5810 0.8880 0.0882 0.160 Uiso 1.00 1 c R . .
 H(54) H 0.5541 0.8248 0.0330 0.160 Uiso 1.00 1 c R . .
 H(55) H 0.6348 0.8246 0.0651 0.160 Uiso 1.00 1 c R . .
 H(56) H 1.0014 0.5704 -0.0386 0.096 Uiso 1.00 1 c R . .
 H(57) H 0.9709 0.6636 -0.0853 0.096 Uiso 1.00 1 c R . .
 H(58) H 0.9316 0.5371 -0.0837 0.096 Uiso 1.00 1 c R . .
 H(59) H 0.6249 -0.0860 -0.0328 0.112 Uiso 1.00 1 c R . .
 H(60) H 0.5879 -0.0657 -0.0928 0.112 Uiso 1.00 1 c R . .
 H(61) H 0.5731 0.0273 -0.0528 0.112 Uiso 1.00 1 c R . .
 H(62) H 0.9572 0.1873 0.4124 0.426 Uiso 1.00 1 c R . .
 H(63) H 1.0276 0.2647 0.4303 0.425 Uiso 1.00 1 c R . .
 H(64) H 0.9729 0.2856 0.3745 0.425 Uiso 1.00 1 c R . .
 H(65) H 0.5745 0.6168 0.0222 0.179 Uiso 1.00 1 c R . .
 H(66) H 0.5080 0.5926 0.0390 0.179 Uiso 1.00 1 c R . .
 H(67) H 0.5786 0.5209 0.0669 0.179 Uiso 1.00 1 c R . .
 H(68) H 0.9147 -0.1723 0.0932 0.372 Uiso 1.00 1 c R . .
 H(69) H 0.8882 -0.2300 0.1366 0.372 Uiso 1.00 1 c R . .
 H(70) H 0.9382 -0.1126 0.1491 0.372 Uiso 1.00 1 c R . .
 H(71) H 0.8358 0.4723 0.2238 0.064 Uiso 1.00 1 c R . .
 H(72) H 0.8540 0.5065 0.1247 0.067 Uiso 1.00 1 c R . .


loop_
_atom_site_aniso_label
_atom_site_aniso_U_11
_atom_site_aniso_U_22
_atom_site_aniso_U_33
_atom_site_aniso_U_12
_atom_site_aniso_U_13
_atom_site_aniso_U_23
 O(1) 0.053(2) 0.058(2) 0.0364(18) 0.0089(18) 0.0142(16) 0.0028(15)
 O(2) 0.037(2) 0.054(2) 0.052(2) -0.0038(17) 0.0218(16) -0.0159(16)
 O(3) 0.034(2) 0.064(2) 0.0464(19) 0.0146(17) 0.0057(15) -0.0064(17)
 O(4) 0.046(2) 0.049(2) 0.0397(18) -0.0112(16) 0.0080(15) -0.0069(15)
 N(1) 0.036(2) 0.042(2) 0.030(2) -0.005(2) 0.0085(18) 0.0022(19)
 N(3) 0.021(2) 0.046(2) 0.033(2) 0.0068(17) 0.0019(16) -0.0012(18)
 N(13) 0.028(2) 0.051(2) 0.035(2) -0.0182(18) 0.0107(18) -0.0093(18)
 C(1) 0.044(3) 0.047(3) 0.042(2) -0.005(2) 0.015(2) 0.006(2)
 C(2) 0.040(3) 0.025(2) 0.035(2) 0.000(2) 0.013(2) 0.005(2)
 C(16) 0.028(2) 0.037(3) 0.029(2) 0.004(2) 0.008(2) 0.004(2)
 C(17) 0.042(3) 0.035(2) 0.041(2) 0.007(2) 0.010(2) 0.002(2)
 C(18) 0.033(3) 0.050(3) 0.041(2) -0.007(2) 0.014(2) 0.005(2)
 C(19) 0.041(3) 0.052(3) 0.033(2) -0.014(2) 0.004(2) 0.002(2)
 C(20) 0.029(3) 0.045(3) 0.023(2) -0.003(2) 0.011(2) 0.006(2)
 C(21) 0.034(3) 0.056(3) 0.036(2) 0.004(2) 0.007(2) 0.004(2)
 C(22) 0.035(3) 0.039(3) 0.035(2) -0.008(2) 0.014(2) -0.002(2)
 C(23) 0.028(2) 0.032(2) 0.033(2) 0.002(2) 0.007(2) -0.001(2)
 C(24) 0.024(2) 0.038(3) 0.045(2) 0.009(2) 0.007(2) 0.004(2)
 C(25) 0.036(3) 0.045(3) 0.040(2) -0.015(2) 0.014(2) 0.001(2)
 C(26) 0.036(3) 0.033(2) 0.035(2) 0.001(2) 0.016(2) -0.002(2)
 C(27) 0.027(2) 0.043(3) 0.030(2) -0.011(2) 0.003(2) -0.000(2)
 C(29) 0.042(3) 0.050(3) 0.044(3) -0.018(3) 0.012(2) -0.000(2)
 C(30) 0.037(3) 0.064(3) 0.046(3) -0.001(3) 0.010(2) 0.011(2)
 C(31) 0.038(3) 0.039(3) 0.029(2) -0.001(2) 0.012(2) -0.000(2)
 C(33) 0.059(3) 0.040(3) 0.048(3) -0.002(2) 0.002(2) 0.004(2)
 C(34) 0.029(3) 0.054(3) 0.035(2) 0.013(2) 0.017(2) 0.012(2)
 C(35) 0.035(3) 0.035(3) 0.042(2) -0.005(2) 0.016(2) -0.004(2)
 C(36) 0.044(3) 0.044(3) 0.039(3) -0.004(2) 0.004(2) -0.001(2)
 C(37) 0.037(3) 0.043(3) 0.042(3) 0.007(2) 0.018(2) 0.009(2)
 C(38) 0.033(3) 0.048(3) 0.050(2) -0.009(2) 0.005(2) -0.006(2)
 C(39) 0.047(3) 0.046(3) 0.042(2) 0.001(2) 0.014(2) 0.010(2)
 C(40) 0.043(3) 0.035(3) 0.049(2) 0.000(2) 0.025(2) 0.001(2)
 C(41) 0.087(4) 0.069(3) 0.049(3) 0.027(3) 0.031(2) 0.002(2)
 C(42) 0.037(3) 0.053(3) 0.032(2) 0.008(2) -0.006(2) 0.007(2)
 C(43) 0.036(3) 0.057(3) 0.047(2) 0.009(2) 0.016(2) 0.009(2)
 C(44) 0.025(3) 0.045(3) 0.038(2) 0.003(2) 0.004(2) 0.008(2)
 C(45) 0.034(3) 0.046(3) 0.049(3) 0.013(2) 0.009(2) 0.002(2)
 C(46) 0.044(3) 0.028(2) 0.039(3) -0.000(2) 0.002(2) 0.001(2)
 C(47) 0.035(3) 0.068(4) 0.048(3) -0.018(3) 0.005(2) 0.024(3)
 C(48) 0.089(4) 0.061(3) 0.062(3) 0.009(3) 0.041(3) 0.001(2)
 C(49) 0.024(3) 0.056(3) 0.065(3) 0.008(2) 0.005(2) -0.002(2)
 C(51) 0.052(3) 0.042(3) 0.058(3) -0.004(2) 0.028(2) -0.019(2)
 C(52) 0.031(3) 0.061(3) 0.040(2) -0.002(2) 0.004(2) -0.002(2)
 C(53) 0.064(3) 0.068(3) 0.091(3) -0.006(2) 0.044(3) -0.017(3)
 C(54) 0.085(4) 0.093(4) 0.059(3) -0.009(3) 0.025(3) -0.033(3)
 C(56) 0.031(2) 0.057(3) 0.040(2) -0.003(2) 0.014(2) -0.001(2)
 C(57) 0.055(3) 0.059(3) 0.036(2) 0.015(2) 0.014(2) 0.003(2)
 C(58) 0.066(3) 0.048(3) 0.065(3) 0.009(2) 0.015(2) 0.001(2)
 C(59) 0.080(4) 0.054(3) 0.098(4) 0.007(3) 0.043(3) -0.023(3)
 C(60) 0.043(3) 0.060(3) 0.042(3) 0.007(2) 0.006(2) 0.003(2)
 C(61) 0.034(3) 0.375(10) 0.099(4) 0.066(5) 0.007(3) 0.093(5)
 C(62) 0.046(3) 0.118(4) 0.077(3) -0.032(3) 0.017(2) 0.000(3)
 C(63) 0.094(4) 0.060(3) 0.085(4) -0.012(3) 0.050(3) 0.010(3)
 C(64) 0.094(5) 0.109(5) 0.196(6) 0.016(4) -0.034(4) 0.080(5)
 C(66) 0.062(4) 0.089(4) 0.043(3) 0.043(3) -0.002(2) 0.017(3)
 C(67) 0.078(4) 0.064(3) 0.138(5) -0.042(3) 0.056(3) -0.051(3)
 C(70) 0.130(5) 0.134(5) 0.184(6) 0.065(4) -0.113(4) -0.108(5)

#==============================================================================

_computing_data_collection            'PROCESS-AUTO'
_computing_cell_refinement            'PROCESS-AUTO'
_computing_data_reduction             'CrystalStructure'
_computing_structure_solution         'SIR92'
_computing_structure_refinement       'CRYSTALS'
_computing_publication_material       'CrystalStructure 3.7.0'
_computing_molecular_graphics          ?

#==============================================================================

# MOLECULAR GEOMETRY

_geom_special_details
;
    ENTER SPECIAL DETAILS OF THE MOLECULAR GEOMETRY
;

loop_
_geom_bond_atom_site_label_1
_geom_bond_atom_site_label_2
_geom_bond_distance
_geom_bond_publ_flag
_geom_bond_site_symmetry_1
_geom_bond_site_symmetry_2
O(1) C(46) 1.230(6) ? . .
O(2) C(36) 1.225(6) ? . .
O(3) C(37) 1.210(4) ? . .
O(4) C(2) 1.225(4) ? . .
O(5) C(29) 1.403(6) ? . .
O(5) C(71) 1.249(10) ? . .
O(6) C(32) 1.243(5) ? . .
O(8) C(40) 1.362(5) ? . .
O(8) C(55) 1.463(4) ? . .
O(9) C(50) 1.229(5) ? . .
O(10) C(47) 1.396(6) ? . .
O(10) C(65) 1.422(5) ? . .
O(11) C(66) 1.421(5) ? . .
O(11) C(69) 1.519(11) ? . .
N(1) C(27) 1.489(5) ? . .
N(1) C(37) 1.366(5) ? . .
N(1) C(52) 1.502(4) ? . .
N(2) C(17) 1.508(5) ? . .
N(2) C(36) 1.376(5) ? . .
N(2) C(56) 1.470(5) ? . .
N(3) C(23) 1.457(4) ? . .
N(3) C(46) 1.348(5) ? . .
N(3) H(21) 0.950(4) ? . .
N(13) C(2) 1.339(5) ? . .
N(13) C(26) 1.459(5) ? . .
N(13) H(22) 0.950(3) ? . .
C(1) C(33) 1.361(7) ? . .
C(1) C(35) 1.342(6) ? . .
C(1) H(1) 0.950 ? . .
C(2) C(25) 1.536(6) ? . .
C(16) C(21) 1.371(6) ? . .
C(16) C(27) 1.489(5) ? . .
C(16) C(34) 1.385(5) ? . .
C(17) C(26) 1.557(5) ? . .
C(17) C(35) 1.503(6) ? . .
C(17) H(13) 0.950 ? . .
C(18) C(20) 1.403(6) ? . .
C(18) C(40) 1.392(6) ? . .
C(18) H(2) 0.950 ? . .
C(19) C(29) 1.399(6) ? . .
C(19) C(31) 1.406(6) ? . .
C(19) H(3) 0.950 ? . .
C(20) C(23) 1.526(5) ? . .
C(20) C(24) 1.404(6) ? . .
C(21) C(57) 1.380(5) ? . .
C(21) H(4) 0.950 ? . .
C(22) C(31) 1.420(6) ? . .
C(22) C(39) 1.386(6) ? . .
C(22) C(50) 1.458(6) ? . .
C(23) C(27) 1.541(6) ? . .
C(23) H(14) 0.950 ? . .
C(24) C(32) 1.460(6) ? . .
C(24) C(49) 1.374(6) ? . .
C(25) C(53) 1.521(6) ? . .
C(25) C(62) 1.528(5) ? . .
C(25) C(63) 1.529(6) ? . .
C(26) C(31) 1.516(5) ? . .
C(26) H(15) 0.950 ? . .
C(27) H(16) 0.950 ? . .
C(29) C(43) 1.392(6) ? . .
C(30) C(44) 1.396(7) ? . .
C(30) C(47) 1.360(7) ? . .
C(30) H(5) 0.950 ? . .
C(32) H(71) 0.950 ? . .
C(33) C(47) 1.414(7) ? . .
C(33) H(6) 0.950 ? . .
C(34) C(52) 1.500(6) ? . .
C(34) C(60) 1.385(5) ? . .
C(35) C(44) 1.355(7) ? . .
C(36) C(51) 1.536(6) ? . .
C(37) C(45) 1.542(6) ? . .
C(38) C(40) 1.376(6) ? . .
C(38) C(49) 1.366(6) ? . .
C(38) H(7) 0.950 ? . .
C(39) C(43) 1.357(6) ? . .
C(39) H(8) 0.950 ? . .
C(41) C(45) 1.525(6) ? . .
C(41) H(23) 0.950 ? . .
C(41) H(24) 0.950 ? . .
C(41) H(25) 0.950 ? . .
C(42) C(46) 1.548(5) ? . .
C(42) C(61) 1.466(8) ? . .
C(42) C(64) 1.489(7) ? . .
C(42) C(70) 1.480(7) ? . .
C(43) H(9) 0.950 ? . .
C(44) C(56) 1.498(6) ? . .
C(45) C(48) 1.545(5) ? . .
C(45) C(58) 1.525(6) ? . .
C(48) H(26) 0.950 ? . .
C(48) H(27) 0.950 ? . .
C(48) H(28) 0.950 ? . .
C(49) H(10) 0.950 ? . .
C(50) H(72) 0.950 ? . .
C(51) C(54) 1.525(6) ? . .
C(51) C(59) 1.528(6) ? . .
C(51) C(67) 1.520(6) ? . .
C(52) H(17) 0.950(6) ? . .
C(52) H(18) 0.950(6) ? . .
C(53) H(29) 0.950 ? . .
C(53) H(30) 0.950 ? . .
C(53) H(31) 0.950 ? . .
C(54) H(32) 0.950 ? . .
C(54) H(33) 0.950 ? . .
C(54) H(34) 0.950 ? . .
C(55) H(35) 0.950 ? . .
C(55) H(36) 0.950 ? . .
C(55) H(37) 0.950 ? . .
C(56) H(19) 0.950(5) ? . .
C(56) H(20) 0.950(5) ? . .
C(57) C(66) 1.375(6) ? . .
C(57) H(11) 0.950 ? . .
C(58) H(38) 0.950 ? . .
C(58) H(39) 0.950 ? . .
C(58) H(40) 0.950 ? . .
C(59) H(41) 0.950 ? . .
C(59) H(42) 0.950 ? . .
C(59) H(43) 0.950 ? . .
C(60) C(66) 1.375(7) ? . .
C(60) H(12) 0.950 ? . .
C(61) H(44) 0.950 ? . .
C(61) H(45) 0.950 ? . .
C(61) H(46) 0.950 ? . .
C(62) H(47) 0.950 ? . .
C(62) H(48) 0.950 ? . .
C(62) H(49) 0.950 ? . .
C(63) H(50) 0.950 ? . .
C(63) H(51) 0.950 ? . .
C(63) H(52) 0.950 ? . .
C(64) H(53) 0.950 ? . .
C(64) H(54) 0.950 ? . .
C(64) H(55) 0.950 ? . .
C(65) H(56) 0.950 ? . .
C(65) H(57) 0.950 ? . .
C(65) H(58) 0.950 ? . .
C(67) H(59) 0.950 ? . .
C(67) H(60) 0.950 ? . .
C(67) H(61) 0.950 ? . .
C(69) H(62) 0.950 ? . .
C(69) H(63) 0.950 ? . .
C(69) H(64) 0.950 ? . .
C(70) H(65) 0.950 ? . .
C(70) H(66) 0.950 ? . .
C(70) H(67) 0.950 ? . .
C(71) H(68) 0.950 ? . .
C(71) H(69) 0.950 ? . .
C(71) H(70) 0.950 ? . .

loop_
_geom_angle_atom_site_label_1
_geom_angle_atom_site_label_2
_geom_angle_atom_site_label_3
_geom_angle
_geom_angle_publ_flag
_geom_angle_site_symmetry_1
_geom_angle_site_symmetry_2
_geom_angle_site_symmetry_3
C(29) O(5) C(71) 117.7(5) ? . . .
C(40) O(8) C(55) 118.1(3) ? . . .
C(47) O(10) C(65) 114.8(3) ? . . .
C(66) O(11) C(69) 112.1(4) ? . . .
C(27) N(1) C(37) 119.9(3) ? . . .
C(27) N(1) C(52) 110.2(3) ? . . .
C(37) N(1) C(52) 129.9(3) ? . . .
C(17) N(2) C(36) 118.9(3) ? . . .
C(17) N(2) C(56) 109.5(3) ? . . .
C(36) N(2) C(56) 131.2(3) ? . . .
C(23) N(3) C(46) 120.8(3) ? . . .
C(23) N(3) H(21) 119.1(3) ? . . .
C(46) N(3) H(21) 120.1(3) ? . . .
C(2) N(13) C(26) 120.4(2) ? . . .
C(2) N(13) H(22) 120.7(4) ? . . .
C(26) N(13) H(22) 118.9(3) ? . . .
C(33) C(1) C(35) 118.9(4) ? . . .
C(33) C(1) H(1) 121.2 ? . . .
C(35) C(1) H(1) 119.9 ? . . .
O(4) C(2) N(13) 122.5(4) ? . . .
O(4) C(2) C(25) 121.1(4) ? . . .
N(13) C(2) C(25) 116.3(3) ? . . .
C(21) C(16) C(27) 129.8(3) ? . . .
C(21) C(16) C(34) 119.6(3) ? . . .
C(27) C(16) C(34) 110.5(3) ? . . .
N(2) C(17) C(26) 114.1(3) ? . . .
N(2) C(17) C(35) 102.3(3) ? . . .
N(2) C(17) H(13) 108.4 ? . . .
C(26) C(17) C(35) 112.5(3) ? . . .
C(26) C(17) H(13) 109.7 ? . . .
C(35) C(17) H(13) 109.7 ? . . .
C(20) C(18) C(40) 120.3(4) ? . . .
C(20) C(18) H(2) 119.9 ? . . .
C(40) C(18) H(2) 119.8 ? . . .
C(29) C(19) C(31) 120.3(4) ? . . .
C(29) C(19) H(3) 119.9 ? . . .
C(31) C(19) H(3) 119.8 ? . . .
C(18) C(20) C(23) 117.2(3) ? . . .
C(18) C(20) C(24) 118.7(3) ? . . .
C(23) C(20) C(24) 123.8(3) ? . . .
C(16) C(21) C(57) 120.7(3) ? . . .
C(16) C(21) H(4) 119.0 ? . . .
C(57) C(21) H(4) 120.3 ? . . .
C(31) C(22) C(39) 119.6(4) ? . . .
C(31) C(22) C(50) 121.5(4) ? . . .
C(39) C(22) C(50) 118.8(4) ? . . .
N(3) C(23) C(20) 113.6(3) ? . . .
N(3) C(23) C(27) 110.1(3) ? . . .
N(3) C(23) H(14) 105.7 ? . . .
C(20) C(23) C(27) 111.6(2) ? . . .
C(20) C(23) H(14) 107.1 ? . . .
C(27) C(23) H(14) 108.5 ? . . .
C(20) C(24) C(32) 120.3(3) ? . . .
C(20) C(24) C(49) 118.9(4) ? . . .
C(32) C(24) C(49) 120.7(4) ? . . .
C(2) C(25) C(53) 109.5(3) ? . . .
C(2) C(25) C(62) 113.6(3) ? . . .
C(2) C(25) C(63) 106.1(3) ? . . .
C(53) C(25) C(62) 109.0(3) ? . . .
C(53) C(25) C(63) 109.0(3) ? . . .
C(62) C(25) C(63) 109.6(3) ? . . .
N(13) C(26) C(17) 108.5(2) ? . . .
N(13) C(26) C(31) 112.7(3) ? . . .
N(13) C(26) H(15) 107.5 ? . . .
C(17) C(26) C(31) 111.1(3) ? . . .
C(17) C(26) H(15) 108.4 ? . . .
C(31) C(26) H(15) 108.5 ? . . .
N(1) C(27) C(16) 102.5(2) ? . . .
N(1) C(27) C(23) 115.5(3) ? . . .
N(1) C(27) H(16) 108.7 ? . . .
C(16) C(27) C(23) 111.4(3) ? . . .
C(16) C(27) H(16) 108.9 ? . . .
C(23) C(27) H(16) 109.5 ? . . .
O(5) C(29) C(19) 113.1(4) ? . . .
O(5) C(29) C(43) 127.0(4) ? . . .
C(19) C(29) C(43) 119.9(4) ? . . .
C(44) C(30) C(47) 116.5(4) ? . . .
C(44) C(30) H(5) 122.4 ? . . .
C(47) C(30) H(5) 121.1 ? . . .
C(19) C(31) C(22) 118.3(3) ? . . .
C(19) C(31) C(26) 119.3(3) ? . . .
C(22) C(31) C(26) 122.2(3) ? . . .
O(6) C(32) C(24) 121.5(3) ? . . .
O(6) C(32) H(71) 119.1 ? . . .
C(24) C(32) H(71) 119.4 ? . . .
C(1) C(33) C(47) 120.6(4) ? . . .
C(1) C(33) H(6) 120.5 ? . . .
C(47) C(33) H(6) 118.9 ? . . .
C(16) C(34) C(52) 111.3(3) ? . . .
C(16) C(34) C(60) 122.0(4) ? . . .
C(52) C(34) C(60) 126.6(3) ? . . .
C(1) C(35) C(17) 128.6(4) ? . . .
C(1) C(35) C(44) 121.1(4) ? . . .
C(17) C(35) C(44) 110.3(4) ? . . .
O(2) C(36) N(2) 119.4(3) ? . . .
O(2) C(36) C(51) 121.4(4) ? . . .
N(2) C(36) C(51) 119.2(4) ? . . .
O(3) C(37) N(1) 119.0(4) ? . . .
O(3) C(37) C(45) 121.7(4) ? . . .
N(1) C(37) C(45) 119.3(3) ? . . .
C(40) C(38) C(49) 119.1(4) ? . . .
C(40) C(38) H(7) 120.2 ? . . .
C(49) C(38) H(7) 120.7 ? . . .
C(22) C(39) C(43) 121.7(4) ? . . .
C(22) C(39) H(8) 118.3 ? . . .
C(43) C(39) H(8) 119.9 ? . . .
O(8) C(40) C(18) 114.8(4) ? . . .
O(8) C(40) C(38) 124.9(4) ? . . .
C(18) C(40) C(38) 120.3(4) ? . . .
C(45) C(41) H(23) 108.4 ? . . .
C(45) C(41) H(24) 110.8 ? . . .
C(45) C(41) H(25) 109.2 ? . . .
H(23) C(41) H(24) 109.5 ? . . .
H(23) C(41) H(25) 109.5 ? . . .
H(24) C(41) H(25) 109.5 ? . . .
C(46) C(42) C(61) 115.3(3) ? . . .
C(46) C(42) C(64) 108.4(3) ? . . .
C(46) C(42) C(70) 108.1(3) ? . . .
C(61) C(42) C(64) 106.9(4) ? . . .
C(61) C(42) C(70) 109.9(4) ? . . .
C(64) C(42) C(70) 108.0(4) ? . . .
C(29) C(43) C(39) 120.2(4) ? . . .
C(29) C(43) H(9) 119.7 ? . . .
C(39) C(43) H(9) 120.2 ? . . .
C(30) C(44) C(35) 122.4(4) ? . . .
C(30) C(44) C(56) 125.8(4) ? . . .
C(35) C(44) C(56) 111.8(4) ? . . .
C(37) C(45) C(41) 111.4(3) ? . . .
C(37) C(45) C(48) 106.4(3) ? . . .
C(37) C(45) C(58) 113.5(4) ? . . .
C(41) C(45) C(48) 107.3(4) ? . . .
C(41) C(45) C(58) 110.9(3) ? . . .
C(48) C(45) C(58) 106.9(3) ? . . .
O(1) C(46) N(3) 122.1(3) ? . . .
O(1) C(46) C(42) 122.6(4) ? . . .
N(3) C(46) C(42) 115.3(4) ? . . .
O(10) C(47) C(30) 124.6(4) ? . . .
O(10) C(47) C(33) 114.8(4) ? . . .
C(30) C(47) C(33) 120.5(4) ? . . .
C(45) C(48) H(26) 109.2 ? . . .
C(45) C(48) H(27) 110.4 ? . . .
C(45) C(48) H(28) 108.8 ? . . .
H(26) C(48) H(27) 109.5 ? . . .
H(26) C(48) H(28) 109.5 ? . . .
H(27) C(48) H(28) 109.5 ? . . .
C(24) C(49) C(38) 122.7(4) ? . . .
C(24) C(49) H(10) 117.5 ? . . .
C(38) C(49) H(10) 119.7 ? . . .
O(9) C(50) C(22) 121.2(4) ? . . .
O(9) C(50) H(72) 119.4 ? . . .
C(22) C(50) H(72) 119.4 ? . . .
C(36) C(51) C(54) 110.8(3) ? . . .
C(36) C(51) C(59) 112.9(3) ? . . .
C(36) C(51) C(67) 106.2(4) ? . . .
C(54) C(51) C(59) 110.3(4) ? . . .
C(54) C(51) C(67) 107.9(3) ? . . .
C(59) C(51) C(67) 108.6(3) ? . . .
N(1) C(52) C(34) 101.6(2) ? . . .
N(1) C(52) H(17) 111.0(3) ? . . .
N(1) C(52) H(18) 110.8(4) ? . . .
C(34) C(52) H(17) 112.0(4) ? . . .
C(34) C(52) H(18) 111.9(4) ? . . .
H(17) C(52) H(18) 109.5(5) ? . . .
C(25) C(53) H(29) 110.2 ? . . .
C(25) C(53) H(30) 109.6 ? . . .
C(25) C(53) H(31) 108.6 ? . . .
H(29) C(53) H(30) 109.5 ? . . .
H(29) C(53) H(31) 109.5 ? . . .
H(30) C(53) H(31) 109.5 ? . . .
C(51) C(54) H(32) 108.5 ? . . .
C(51) C(54) H(33) 111.7 ? . . .
C(51) C(54) H(34) 108.2 ? . . .
H(32) C(54) H(33) 109.5 ? . . .
H(32) C(54) H(34) 109.5 ? . . .
H(33) C(54) H(34) 109.5 ? . . .
O(8) C(55) H(35) 109.2 ? . . .
O(8) C(55) H(36) 109.8 ? . . .
O(8) C(55) H(37) 109.4 ? . . .
H(35) C(55) H(36) 109.5 ? . . .
H(35) C(55) H(37) 109.5 ? . . .
H(36) C(55) H(37) 109.5 ? . . .
N(2) C(56) C(44) 102.8(3) ? . . .
N(2) C(56) H(19) 111.4(4) ? . . .
N(2) C(56) H(20) 109.8(3) ? . . .
C(44) C(56) H(19) 111.9(3) ? . . .
C(44) C(56) H(20) 111.4(4) ? . . .
H(19) C(56) H(20) 109.5(5) ? . . .
C(21) C(57) C(66) 117.4(4) ? . . .
C(21) C(57) H(11) 122.1 ? . . .
C(66) C(57) H(11) 120.5 ? . . .
C(45) C(58) H(38) 110.3 ? . . .
C(45) C(58) H(39) 110.2 ? . . .
C(45) C(58) H(40) 107.8 ? . . .
H(38) C(58) H(39) 109.5 ? . . .
H(38) C(58) H(40) 109.5 ? . . .
H(39) C(58) H(40) 109.5 ? . . .
C(51) C(59) H(41) 111.1 ? . . .
C(51) C(59) H(42) 110.7 ? . . .
C(51) C(59) H(43) 106.6 ? . . .
H(41) C(59) H(42) 109.5 ? . . .
H(41) C(59) H(43) 109.5 ? . . .
H(42) C(59) H(43) 109.5 ? . . .
C(34) C(60) C(66) 115.5(3) ? . . .
C(34) C(60) H(12) 122.2 ? . . .
C(66) C(60) H(12) 122.3 ? . . .
C(42) C(61) H(44) 111.6 ? . . .
C(42) C(61) H(45) 107.7 ? . . .
C(42) C(61) H(46) 109.1 ? . . .
H(44) C(61) H(45) 109.5 ? . . .
H(44) C(61) H(46) 109.5 ? . . .
H(45) C(61) H(46) 109.5 ? . . .
C(25) C(62) H(47) 110.6 ? . . .
C(25) C(62) H(48) 108.6 ? . . .
C(25) C(62) H(49) 109.1 ? . . .
H(47) C(62) H(48) 109.5 ? . . .
H(47) C(62) H(49) 109.5 ? . . .
H(48) C(62) H(49) 109.5 ? . . .
C(25) C(63) H(50) 109.2 ? . . .
C(25) C(63) H(51) 110.1 ? . . .
C(25) C(63) H(52) 109.1 ? . . .
H(50) C(63) H(51) 109.5 ? . . .
H(50) C(63) H(52) 109.5 ? . . .
H(51) C(63) H(52) 109.5 ? . . .
C(42) C(64) H(53) 109.4 ? . . .
C(42) C(64) H(54) 110.6 ? . . .
C(42) C(64) H(55) 108.4 ? . . .
H(53) C(64) H(54) 109.5 ? . . .
H(53) C(64) H(55) 109.5 ? . . .
H(54) C(64) H(55) 109.5 ? . . .
O(10) C(65) H(56) 108.7 ? . . .
O(10) C(65) H(57) 109.3 ? . . .
O(10) C(65) H(58) 110.4 ? . . .
H(56) C(65) H(57) 109.5 ? . . .
H(56) C(65) H(58) 109.5 ? . . .
H(57) C(65) H(58) 109.5 ? . . .
O(11) C(66) C(57) 120.0(4) ? . . .
O(11) C(66) C(60) 115.2(3) ? . . .
C(57) C(66) C(60) 124.8(4) ? . . .
C(51) C(67) H(59) 109.6 ? . . .
C(51) C(67) H(60) 111.5 ? . . .
C(51) C(67) H(61) 107.3 ? . . .
H(59) C(67) H(60) 109.5 ? . . .
H(59) C(67) H(61) 109.5 ? . . .
H(60) C(67) H(61) 109.5 ? . . .
O(11) C(69) H(62) 112.1 ? . . .
O(11) C(69) H(63) 109.9 ? . . .
O(11) C(69) H(64) 106.3 ? . . .
H(62) C(69) H(63) 109.5 ? . . .
H(62) C(69) H(64) 109.5 ? . . .
H(63) C(69) H(64) 109.5 ? . . .
C(42) C(70) H(65) 112.4 ? . . .
C(42) C(70) H(66) 109.4 ? . . .
C(42) C(70) H(67) 106.6 ? . . .
H(65) C(70) H(66) 109.5 ? . . .
H(65) C(70) H(67) 109.5 ? . . .
H(66) C(70) H(67) 109.5 ? . . .
O(5) C(71) H(68) 108.3 ? . . .
O(5) C(71) H(69) 112.5 ? . . .
O(5) C(71) H(70) 107.6 ? . . .
H(68) C(71) H(69) 109.5 ? . . .
H(68) C(71) H(70) 109.5 ? . . .
H(69) C(71) H(70) 109.5 ? . . .

loop_
_geom_torsion_atom_site_label_1
_geom_torsion_atom_site_label_2
_geom_torsion_atom_site_label_3
_geom_torsion_atom_site_label_4
_geom_torsion
_geom_torsion_publ_flag
_geom_torsion_site_symmetry_1
_geom_torsion_site_symmetry_2
_geom_torsion_site_symmetry_3
_geom_torsion_site_symmetry_4
C(71) O(5) C(29) C(19) -174.4(6) ? . . . .
C(71) O(5) C(29) C(43) 3.3(8) ? . . . .
C(55) O(8) C(40) C(18) -178.3(3) ? . . . .
C(55) O(8) C(40) C(38) 3.8(5) ? . . . .
C(65) O(10) C(47) C(30) -0.1(4) ? . . . .
C(65) O(10) C(47) C(33) -177.4(3) ? . . . .
C(69) O(11) C(66) C(57) 31.3(8) ? . . . .
C(69) O(11) C(66) C(60) -150.8(6) ? . . . .
C(27) N(1) C(37) O(3) -3.7(6) ? . . . .
C(27) N(1) C(37) C(45) 174.4(4) ? . . . .
C(37) N(1) C(27) C(16) -157.5(4) ? . . . .
C(37) N(1) C(27) C(23) 81.2(4) ? . . . .
C(27) N(1) C(52) C(34) -18.1(4) ? . . . .
C(52) N(1) C(27) C(16) 19.9(4) ? . . . .
C(52) N(1) C(27) C(23) -101.4(3) ? . . . .
C(37) N(1) C(52) C(34) 159.0(4) ? . . . .
C(52) N(1) C(37) O(3) 179.4(4) ? . . . .
C(52) N(1) C(37) C(45) -2.5(7) ? . . . .
C(17) N(2) C(36) O(2) -5.4(5) ? . . . .
C(17) N(2) C(36) C(51) 174.5(3) ? . . . .
C(36) N(2) C(17) C(26) 83.4(4) ? . . . .
C(36) N(2) C(17) C(35) -154.8(3) ? . . . .
C(17) N(2) C(56) C(44) -17.6(3) ? . . . .
C(56) N(2) C(17) C(26) -103.2(3) ? . . . .
C(56) N(2) C(17) C(35) 18.5(3) ? . . . .
C(36) N(2) C(56) C(44) 154.7(3) ? . . . .
C(56) N(2) C(36) O(2) -177.1(3) ? . . . .
C(56) N(2) C(36) C(51) 2.8(5) ? . . . .
C(23) N(3) C(46) O(1) -6.6(5) ? . . . .
C(23) N(3) C(46) C(42) 172.9(3) ? . . . .
C(46) N(3) C(23) C(20) 75.0(4) ? . . . .
C(46) N(3) C(23) C(27) -159.0(3) ? . . . .
C(2) N(13) C(26) C(17) -160.5(3) ? . . . .
C(2) N(13) C(26) C(31) 76.1(4) ? . . . .
C(26) N(13) C(2) O(4) -2.6(5) ? . . . .
C(26) N(13) C(2) C(25) 180.0(2) ? . . . .
C(33) C(1) C(35) C(17) 177.9(3) ? . . . .
C(33) C(1) C(35) C(44) -1.2(5) ? . . . .
C(35) C(1) C(33) C(47) -0.4(5) ? . . . .
O(4) C(2) C(25) C(53) 40.3(5) ? . . . .
O(4) C(2) C(25) C(62) 162.5(3) ? . . . .
O(4) C(2) C(25) C(63) -77.1(4) ? . . . .
N(13) C(2) C(25) C(53) -142.2(3) ? . . . .
N(13) C(2) C(25) C(62) -20.1(5) ? . . . .
N(13) C(2) C(25) C(63) 100.3(3) ? . . . .
C(21) C(16) C(27) N(1) 169.1(4) ? . . . .
C(21) C(16) C(27) C(23) -66.8(6) ? . . . .
C(27) C(16) C(21) C(57) 177.7(4) ? . . . .
C(21) C(16) C(34) C(52) -179.6(4) ? . . . .
C(21) C(16) C(34) C(60) -0.2(6) ? . . . .
C(34) C(16) C(21) C(57) 1.0(7) ? . . . .
C(27) C(16) C(34) C(52) 3.1(5) ? . . . .
C(27) C(16) C(34) C(60) -177.5(4) ? . . . .
C(34) C(16) C(27) N(1) -13.9(5) ? . . . .
C(34) C(16) C(27) C(23) 110.1(4) ? . . . .
N(2) C(17) C(26) N(13) -80.8(4) ? . . . .
N(2) C(17) C(26) C(31) 43.6(4) ? . . . .
N(2) C(17) C(35) C(1) 168.7(3) ? . . . .
N(2) C(17) C(35) C(44) -12.2(3) ? . . . .
C(26) C(17) C(35) C(1) -68.5(5) ? . . . .
C(26) C(17) C(35) C(44) 110.6(3) ? . . . .
C(35) C(17) C(26) N(13) 163.3(3) ? . . . .
C(35) C(17) C(26) C(31) -72.3(4) ? . . . .
C(20) C(18) C(40) O(8) -179.4(3) ? . . . .
C(20) C(18) C(40) C(38) -1.4(6) ? . . . .
C(40) C(18) C(20) C(23) 174.7(3) ? . . . .
C(40) C(18) C(20) C(24) 0.6(5) ? . . . .
C(29) C(19) C(31) C(22) -0.8(5) ? . . . .
C(29) C(19) C(31) C(26) 174.7(3) ? . . . .
C(31) C(19) C(29) O(5) 179.0(3) ? . . . .
C(31) C(19) C(29) C(43) 1.1(6) ? . . . .
C(18) C(20) C(23) N(3) 43.2(4) ? . . . .
C(18) C(20) C(23) C(27) -82.0(3) ? . . . .
C(18) C(20) C(24) C(32) -178.6(3) ? . . . .
C(18) C(20) C(24) C(49) -0.6(5) ? . . . .
C(23) C(20) C(24) C(32) 7.7(5) ? . . . .
C(23) C(20) C(24) C(49) -174.3(3) ? . . . .
C(24) C(20) C(23) N(3) -143.0(3) ? . . . .
C(24) C(20) C(23) C(27) 91.9(4) ? . . . .
C(16) C(21) C(57) C(66) -1.7(7) ? . . . .
C(31) C(22) C(39) C(43) 2.0(6) ? . . . .
C(39) C(22) C(31) C(19) -0.7(5) ? . . . .
C(39) C(22) C(31) C(26) -176.1(3) ? . . . .
C(31) C(22) C(50) O(9) -168.1(3) ? . . . .
C(50) C(22) C(31) C(19) -176.1(3) ? . . . .
C(50) C(22) C(31) C(26) 8.6(6) ? . . . .
C(39) C(22) C(50) O(9) 16.5(5) ? . . . .
C(50) C(22) C(39) C(43) 177.5(4) ? . . . .
N(3) C(23) C(27) N(1) -79.2(3) ? . . . .
N(3) C(23) C(27) C(16) 164.4(3) ? . . . .
C(20) C(23) C(27) N(1) 47.9(4) ? . . . .
C(20) C(23) C(27) C(16) -68.5(4) ? . . . .
C(20) C(24) C(32) O(6) -166.2(4) ? . . . .
C(20) C(24) C(49) C(38) 1.5(6) ? . . . .
C(32) C(24) C(49) C(38) 179.5(3) ? . . . .
C(49) C(24) C(32) O(6) 15.9(6) ? . . . .
N(13) C(26) C(31) C(19) 34.7(4) ? . . . .
N(13) C(26) C(31) C(22) -150.0(3) ? . . . .
C(17) C(26) C(31) C(19) -87.3(4) ? . . . .
C(17) C(26) C(31) C(22) 88.0(4) ? . . . .
O(5) C(29) C(43) C(39) -177.5(4) ? . . . .
C(19) C(29) C(43) C(39) 0.2(5) ? . . . .
C(44) C(30) C(47) O(10) -179.5(3) ? . . . .
C(44) C(30) C(47) C(33) -2.3(5) ? . . . .
C(47) C(30) C(44) C(35) 0.8(5) ? . . . .
C(47) C(30) C(44) C(56) -179.1(3) ? . . . .
C(1) C(33) C(47) O(10) 179.7(3) ? . . . .
C(1) C(33) C(47) C(30) 2.3(6) ? . . . .
C(16) C(34) C(52) N(1) 9.1(5) ? . . . .
C(16) C(34) C(60) C(66) 0.2(6) ? . . . .
C(52) C(34) C(60) C(66) 179.5(4) ? . . . .
C(60) C(34) C(52) N(1) -170.3(4) ? . . . .
C(1) C(35) C(44) C(30) 1.0(5) ? . . . .
C(1) C(35) C(44) C(56) -179.1(3) ? . . . .
C(17) C(35) C(44) C(30) -178.2(3) ? . . . .
C(17) C(35) C(44) C(56) 1.7(4) ? . . . .
O(2) C(36) C(51) C(54) 106.7(4) ? . . . .
O(2) C(36) C(51) C(59) -129.1(4) ? . . . .
O(2) C(36) C(51) C(67) -10.2(5) ? . . . .
N(2) C(36) C(51) C(54) -73.3(4) ? . . . .
N(2) C(36) C(51) C(59) 51.0(5) ? . . . .
N(2) C(36) C(51) C(67) 169.9(3) ? . . . .
O(3) C(37) C(45) C(41) 106.8(5) ? . . . .
O(3) C(37) C(45) C(48) -9.9(6) ? . . . .
O(3) C(37) C(45) C(58) -127.1(4) ? . . . .
N(1) C(37) C(45) C(41) -71.3(5) ? . . . .
N(1) C(37) C(45) C(48) 172.0(4) ? . . . .
N(1) C(37) C(45) C(58) 54.8(5) ? . . . .
C(40) C(38) C(49) C(24) -2.3(6) ? . . . .
C(49) C(38) C(40) O(8) -180.0(3) ? . . . .
C(49) C(38) C(40) C(18) 2.2(6) ? . . . .
C(22) C(39) C(43) C(29) -1.7(6) ? . . . .
C(61) C(42) C(46) O(1) 166.4(4) ? . . . .
C(61) C(42) C(46) N(3) -13.0(6) ? . . . .
C(64) C(42) C(46) O(1) -73.8(5) ? . . . .
C(64) C(42) C(46) N(3) 106.7(4) ? . . . .
C(70) C(42) C(46) O(1) 43.0(6) ? . . . .
C(70) C(42) C(46) N(3) -136.4(4) ? . . . .
C(30) C(44) C(56) N(2) -170.2(3) ? . . . .
C(35) C(44) C(56) N(2) 9.9(3) ? . . . .
C(21) C(57) C(66) O(11) 179.4(4) ? . . . .
C(21) C(57) C(66) C(60) 1.8(8) ? . . . .
C(34) C(60) C(66) O(11) -178.8(4) ? . . . .
C(34) C(60) C(66) C(57) -1.0(8) ? . . . .

loop_
_geom_contact_atom_site_label_1
_geom_contact_atom_site_label_2
_geom_contact_distance
_geom_contact_publ_flag
_geom_contact_site_symmetry_1
_geom_contact_site_symmetry_2
O(1) O(4) 3.441(3) ? . .
O(1) N(13) 3.524(4) ? . .
O(1) C(1) 3.393(5) ? . .
O(1) C(26) 3.189(4) ? . .
O(1) H(1) 2.564 ? . .
O(1) H(13) 3.496 ? . .
O(1) H(15) 2.375 ? . .
O(1) H(72) 3.152 ? . .
O(2) C(61) 3.565(5) ? . 66503
O(2) H(45) 2.754 ? . 66503
O(2) H(54) 3.289 ? . 66503
O(2) H(66) 3.328 ? . 66503
O(3) H(51) 3.496 ? . 56501
O(4) O(1) 3.441(3) ? . .
O(4) C(21) 3.314(4) ? . .
O(4) C(23) 3.276(4) ? . .
O(4) C(32) 3.444(4) ? . .
O(4) C(55) 3.594(4) ? . 54501
O(4) H(4) 2.513 ? . .
O(4) H(14) 2.354 ? . .
O(4) H(36) 2.836 ? . 54501
O(4) H(71) 2.494 ? . .
O(5) H(6) 3.154 ? . 54501
O(5) H(63) 3.390 ? . 74502
O(6) O(9) 3.557(4) ? . .
O(6) C(38) 3.366(5) ? . 74502
O(6) C(43) 3.574(4) ? . 75502
O(6) C(50) 3.410(4) ? . .
O(6) H(7) 2.548 ? . 74502
O(6) H(9) 2.952 ? . 75502
O(6) H(10) 3.539 ? . 74502
O(6) H(35) 3.588 ? . 54501
O(6) H(36) 3.068 ? . 54501
O(6) H(37) 3.157 ? . 74502
O(6) H(70) 3.060 ? . 75502
O(6) H(72) 3.422 ? . .
O(8) C(63) 3.523(4) ? . 56501
O(8) H(11) 3.514 ? . 56501
O(8) H(52) 2.593 ? . 56501
O(9) O(6) 3.557(4) ? . .
O(9) C(65) 3.118(6) ? . 76503
O(9) C(69) 3.465(11) ? . 75502
O(9) H(7) 3.055 ? . 74502
O(9) H(35) 3.463 ? . 74502
O(9) H(56) 2.993 ? . 76503
O(9) H(57) 2.832 ? . 76503
O(9) H(58) 3.001 ? . 76503
O(9) H(62) 3.134 ? . 75502
O(9) H(63) 3.313 ? . 75502
O(9) H(64) 3.380 ? . 75502
O(9) H(68) 3.591 ? . 56501
O(9) H(69) 3.129 ? . 56501
O(10) C(52) 3.513(4) ? . 56404
O(10) C(60) 3.492(5) ? . 56404
O(10) C(69) 3.451(9) ? . 75502
O(10) H(12) 2.666 ? . 56404
O(10) H(17) 3.303(4) ? . 56404
O(10) H(18) 3.075(4) ? . 56404
O(10) H(56) 3.240 ? . 76503
O(10) H(62) 3.393 ? . 75502
O(10) H(63) 2.838 ? . 75502
O(11) H(5) 3.396 ? . 55504
O(11) H(9) 3.354 ? . 75502
O(11) H(19) 3.462(6) ? . 55504
O(11) H(20) 3.580(5) ? . 55504
O(11) H(68) 3.130 ? . 75502
N(1) H(33) 3.554 ? . 55504
N(3) H(31) 3.220 ? . .
N(13) O(1) 3.524(4) ? . .
N(13) H(67) 3.161 ? . .
C(1) O(1) 3.393(5) ? . .
C(1) H(24) 3.071 ? . 56404
C(2) H(4) 3.515 ? . .
C(2) H(14) 3.221 ? . .
C(2) H(67) 3.427 ? . .
C(16) H(33) 2.805 ? . 55504
C(16) H(41) 3.539 ? . 55504
C(17) H(24) 3.561 ? . 56404
C(18) H(52) 3.216 ? . 56501
C(19) H(36) 3.485 ? . 54501
C(21) O(4) 3.314(4) ? . .
C(21) H(33) 3.031 ? . 55504
C(21) H(36) 3.548 ? . 54501
C(22) H(36) 3.343 ? . 54501
C(22) H(57) 3.337 ? . 76503
C(23) O(4) 3.276(4) ? . .
C(23) H(31) 3.395 ? . .
C(24) H(69) 3.201 ? . 56501
C(24) H(72) 3.482 ? . .
C(26) O(1) 3.189(4) ? . .
C(27) H(31) 3.448 ? . .
C(27) H(33) 3.228 ? . 55504
C(29) H(37) 3.243 ? . 54501
C(30) H(38) 2.835 ? . 56404
C(30) H(56) 2.811 ? . 76503
C(30) H(62) 3.193 ? . 55404
C(31) H(36) 3.328 ? . 54501
C(32) O(4) 3.444(4) ? . .
C(32) C(50) 3.302(6) ? . .
C(32) H(36) 3.248 ? . 54501
C(32) H(72) 2.974 ? . .
C(33) H(18) 3.247(5) ? . 56404
C(33) H(24) 3.473 ? . 56404
C(33) H(42) 3.343 ? . 56501
C(33) H(63) 3.032 ? . 75502
C(33) H(68) 3.031 ? . 56501
C(33) H(69) 3.546 ? . 56501
C(34) H(33) 3.242 ? . 55504
C(34) H(41) 3.035 ? . 55504
C(34) H(42) 3.366 ? . 55504
C(35) H(24) 2.986 ? . 56404
C(36) H(45) 3.226 ? . 66503
C(38) O(6) 3.366(5) ? . 75502
C(38) C(71) 3.434(10) ? . 56501
C(38) H(8) 3.103 ? . 75502
C(38) H(69) 3.196 ? . 56501
C(38) H(70) 3.008 ? . 56501
C(39) C(49) 3.487(5) ? . 74502
C(39) C(65) 3.547(7) ? . 76503
C(39) H(10) 2.969 ? . 74502
C(39) H(36) 3.503 ? . 54501
C(39) H(37) 3.316 ? . 54501
C(39) H(57) 2.676 ? . 76503
C(40) H(52) 3.373 ? . 56501
C(41) H(42) 3.464 ? . 55504
C(41) H(60) 3.591 ? . 55504
C(43) O(6) 3.574(4) ? . 74502
C(43) H(10) 3.273 ? . 74502
C(43) H(37) 3.063 ? . 54501
C(43) H(57) 3.481 ? . 76503
C(44) H(24) 3.307 ? . 56404
C(44) H(38) 3.173 ? . 56404
C(44) H(56) 3.574 ? . 76503
C(46) H(15) 3.414 ? . .
C(46) H(31) 3.541 ? . .
C(47) H(18) 3.085(5) ? . 56404
C(47) H(38) 3.185 ? . 56404
C(47) H(56) 3.020 ? . 76503
C(47) H(63) 3.188 ? . 75502
C(48) H(30) 3.436 ? . 65502
C(48) H(44) 3.552 ? . 65502
C(48) H(51) 3.079 ? . 56501
C(49) C(39) 3.487(5) ? . 75502
C(49) C(71) 3.494(10) ? . 56501
C(49) H(8) 2.878 ? . 75502
C(49) H(37) 3.478 ? . 74502
C(49) H(69) 2.935 ? . 56501
C(49) H(70) 3.235 ? . 56501
C(50) O(6) 3.410(4) ? . .
C(50) C(32) 3.302(6) ? . .
C(50) H(57) 3.441 ? . 76503
C(50) H(69) 3.355 ? . 56501
C(50) H(71) 3.216 ? . .
C(51) H(45) 3.487 ? . 66503
C(52) O(10) 3.513(4) ? . 56504
C(52) H(42) 3.403 ? . 55504
C(53) H(4) 3.400 ? . .
C(53) H(16) 3.468 ? . .
C(53) H(26) 3.474 ? . 54501
C(53) H(28) 3.488 ? . 64502
C(54) H(39) 3.586 ? . 56404
C(54) H(45) 3.357 ? . 66503
C(55) O(4) 3.594(4) ? . 56501
C(55) H(4) 3.592 ? . 56501
C(55) H(10) 3.199 ? . 75502
C(55) H(11) 3.099 ? . 56501
C(55) H(64) 3.561 ? . 56501
C(57) H(20) 3.264(6) ? . 55504
C(57) H(35) 3.047 ? . 54501
C(57) H(36) 3.549 ? . 54501
C(57) H(41) 3.581 ? . 55504
C(59) C(60) 3.573(7) ? . 55404
C(59) H(6) 3.285 ? . 54501
C(59) H(18) 3.521(6) ? . 55404
C(59) H(25) 3.460 ? . 55404
C(60) O(10) 3.492(5) ? . 56504
C(60) C(59) 3.573(7) ? . 55504
C(60) H(9) 3.440 ? . 75502
C(60) H(41) 2.788 ? . 55504
C(60) H(42) 3.537 ? . 55504
C(60) H(57) 3.543 ? . 56504
C(61) O(2) 3.565(5) ? . 66503
C(61) H(27) 3.381 ? . 64502
C(61) H(32) 3.322 ? . 66503
C(61) H(61) 3.461 ? . 66503
C(62) H(53) 3.514 ? . 54501
C(62) H(54) 3.588 ? . 66503
C(62) H(60) 3.145 ? . 65503
C(62) H(61) 3.513 ? . 65503
C(62) H(67) 3.452 ? . .
C(63) O(8) 3.523(4) ? . 54501
C(63) H(2) 2.989 ? . 54501
C(63) H(26) 3.165 ? . 54501
C(63) H(40) 3.538 ? . 54501
C(63) H(53) 3.150 ? . 54501
C(64) H(50) 3.069 ? . 56501
C(64) H(59) 3.166 ? . 56501
C(64) H(61) 3.488 ? . 66503
C(65) O(9) 3.118(6) ? . 76503
C(65) C(39) 3.547(7) ? . 76503
C(65) H(5) 3.564 ? . 76503
C(65) H(8) 2.994 ? . 76503
C(65) H(12) 3.294 ? . 56404
C(65) H(17) 3.317(5) ? . 56404
C(65) H(56) 3.164 ? . 76503
C(65) H(62) 3.135 ? . 55404
C(66) H(9) 3.381 ? . 75502
C(66) H(20) 3.351(7) ? . 55504
C(66) H(41) 3.081 ? . 55504
C(67) H(25) 3.505 ? . 55404
C(67) H(45) 3.245 ? . 66503
C(67) H(48) 2.833 ? . 65503
C(67) H(54) 3.411 ? . 54501
C(67) H(55) 3.591 ? . 54501
C(69) O(9) 3.465(11) ? . 74502
C(69) O(10) 3.451(9) ? . 74502
C(69) C(71) 2.948(16) ? . 75502
C(69) H(5) 3.075 ? . 55504
C(69) H(6) 3.580 ? . 74502
C(69) H(9) 3.513 ? . 75502
C(69) H(35) 3.354 ? . 54501
C(69) H(58) 3.354 ? . 55504
C(69) H(68) 2.247 ? . 75502
C(69) H(69) 3.284 ? . 75502
C(69) H(70) 2.935 ? . 75502
C(70) H(13) 3.502 ? . .
C(70) H(65) 3.549 ? . 66503
C(70) H(66) 3.092 ? . 66503
C(71) C(38) 3.434(10) ? . 54501
C(71) C(49) 3.494(10) ? . 54501
C(71) C(69) 2.948(16) ? . 74502
C(71) H(6) 3.019 ? . 54501
C(71) H(63) 2.482 ? . 74502
C(71) H(64) 2.577 ? . 74502
H(1) O(1) 2.564 ? . .
H(1) H(24) 3.373 ? . 56404
H(1) H(55) 3.358 ? . .
H(1) H(65) 3.413 ? . .
H(1) H(69) 3.428 ? . 56501
H(2) C(63) 2.989 ? . 56501
H(2) H(50) 2.899 ? . 56501
H(2) H(51) 3.061 ? . 56501
H(2) H(52) 2.525 ? . 56501
H(4) O(4) 2.513 ? . .
H(4) C(2) 3.515 ? . .
H(4) C(53) 3.400 ? . .
H(4) C(55) 3.592 ? . 54501
H(4) H(29) 2.822 ? . .
H(4) H(31) 3.252 ? . .
H(4) H(33) 3.320 ? . 55504
H(4) H(35) 3.459 ? . 54501
H(4) H(36) 3.140 ? . 54501
H(4) H(39) 3.593 ? . 54501
H(4) H(52) 3.507 ? . .
H(5) O(11) 3.396 ? . 55404
H(5) C(65) 3.564 ? . 76503
H(5) C(69) 3.075 ? . 55404
H(5) H(11) 3.206 ? . 55404
H(5) H(38) 2.964 ? . 56404
H(5) H(56) 2.693 ? . 76503
H(5) H(62) 2.246 ? . 55404
H(5) H(63) 3.564 ? . 55404
H(6) O(5) 3.154 ? . 56501
H(6) C(59) 3.285 ? . 56501
H(6) C(69) 3.580 ? . 75502
H(6) C(71) 3.019 ? . 56501
H(6) H(12) 3.459 ? . 56404
H(6) H(18) 3.300 ? . 56404
H(6) H(41) 3.495 ? . 56501
H(6) H(42) 2.832 ? . 56501
H(6) H(43) 3.033 ? . 56501
H(6) H(63) 2.632 ? . 75502
H(6) H(68) 2.387 ? . 56501
H(6) H(69) 3.157 ? . 56501
H(7) O(6) 2.548 ? . 75502
H(7) O(9) 3.055 ? . 75502
H(7) H(8) 3.010 ? . 75502
H(7) H(10) 3.540 ? . 75502
H(7) H(69) 3.572 ? . 56501
H(7) H(70) 2.957 ? . 56501
H(8) C(38) 3.103 ? . 74502
H(8) C(49) 2.878 ? . 74502
H(8) C(65) 2.994 ? . 76503
H(8) H(7) 3.010 ? . 74502
H(8) H(10) 2.594 ? . 74502
H(8) H(56) 3.321 ? . 76503
H(8) H(57) 2.099 ? . 76503
H(8) H(58) 3.294 ? . 76503
H(9) O(6) 2.952 ? . 74502
H(9) O(11) 3.354 ? . 74502
H(9) C(60) 3.440 ? . 74502
H(9) C(66) 3.381 ? . 74502
H(9) C(69) 3.513 ? . 74502
H(9) H(10) 3.199 ? . 74502
H(9) H(12) 3.417 ? . 74502
H(9) H(37) 3.336 ? . 54501
H(9) H(57) 3.557 ? . 76503
H(9) H(63) 3.524 ? . 74502
H(9) H(64) 3.072 ? . 74502
H(10) O(6) 3.539 ? . 75502
H(10) C(39) 2.969 ? . 75502
H(10) C(43) 3.273 ? . 75502
H(10) C(55) 3.199 ? . 74502
H(10) H(7) 3.540 ? . 74502
H(10) H(8) 2.594 ? . 75502
H(10) H(9) 3.199 ? . 75502
H(10) H(35) 3.294 ? . 74502
H(10) H(36) 3.305 ? . 74502
H(10) H(37) 2.537 ? . 74502
H(10) H(69) 3.167 ? . 56501
H(10) H(70) 3.336 ? . 56501
H(11) O(8) 3.514 ? . 54501
H(11) C(55) 3.099 ? . 54501
H(11) H(5) 3.206 ? . 55504
H(11) H(20) 3.298 ? . 55504
H(11) H(35) 2.379 ? . 54501
H(11) H(36) 3.196 ? . 54501
H(11) H(39) 3.464 ? . 54501
H(11) H(40) 3.595 ? . 54501
H(12) O(10) 2.666 ? . 56504
H(12) C(65) 3.294 ? . 56504
H(12) H(6) 3.459 ? . 56504
H(12) H(9) 3.417 ? . 75502
H(12) H(41) 3.018 ? . 55504
H(12) H(42) 3.599 ? . 55504
H(12) H(57) 2.899 ? . 56504
H(13) O(1) 3.496 ? . .
H(13) C(70) 3.502 ? . .
H(13) H(24) 3.225 ? . 56404
H(13) H(65) 3.072 ? . .
H(13) H(66) 3.433 ? . 66503
H(13) H(67) 3.035 ? . .
H(14) O(4) 2.354 ? . .
H(14) C(2) 3.221 ? . .
H(14) H(15) 3.306 ? . .
H(14) H(31) 3.004 ? . .
H(15) O(1) 2.375 ? . .
H(15) C(46) 3.414 ? . .
H(15) H(14) 3.306 ? . .
H(15) H(67) 3.470 ? . .
H(15) H(71) 3.168 ? . .
H(16) C(53) 3.468 ? . .
H(16) H(29) 3.304 ? . .
H(16) H(31) 2.787 ? . .
H(16) H(33) 2.838 ? . 55504
H(17) O(10) 3.303(4) ? . 56504
H(17) C(65) 3.317(5) ? . 56504
H(17) H(57) 3.098 ? . 56504
H(17) H(58) 3.072 ? . 56504
H(18) O(10) 3.075(4) ? . 56504
H(18) C(33) 3.247(5) ? . 56504
H(18) C(47) 3.085(5) ? . 56504
H(18) C(59) 3.521(6) ? . 55504
H(18) H(6) 3.300 ? . 56504
H(18) H(41) 3.414 ? . 55504
H(18) H(42) 2.781 ? . 55504
H(18) H(58) 3.600 ? . 56504
H(19) O(11) 3.462(6) ? . 55404
H(20) O(11) 3.580(5) ? . 55404
H(20) C(57) 3.264(6) ? . 55404
H(20) C(66) 3.351(7) ? . 55404
H(20) H(11) 3.298 ? . 55404
H(20) H(38) 3.440 ? . 56404
H(20) H(39) 3.077 ? . 56404
H(21) H(31) 3.435 ? . .
H(22) H(67) 3.183 ? . .
H(23) H(30) 2.908 ? . 65502
H(23) H(44) 3.501 ? . 65502
H(23) H(47) 2.860 ? . 65502
H(23) H(48) 3.573 ? . 65502
H(23) H(60) 3.282 ? . 55504
H(24) C(1) 3.071 ? . 56504
H(24) C(17) 3.561 ? . 56504
H(24) C(33) 3.473 ? . 56504
H(24) C(35) 2.986 ? . 56504
H(24) C(44) 3.307 ? . 56504
H(24) H(1) 3.373 ? . 56504
H(24) H(13) 3.225 ? . 56504
H(25) C(59) 3.460 ? . 55504
H(25) C(67) 3.505 ? . 55504
H(25) H(42) 2.555 ? . 55504
H(25) H(59) 3.302 ? . 55504
H(25) H(60) 3.006 ? . 55504
H(26) C(53) 3.474 ? . 56501
H(26) C(63) 3.165 ? . 56501
H(26) H(29) 2.790 ? . 56501
H(26) H(30) 3.469 ? . 56501
H(26) H(51) 2.285 ? . 56501
H(26) H(52) 3.349 ? . 56501
H(27) C(61) 3.381 ? . 65502
H(27) H(30) 3.323 ? . 65502
H(27) H(34) 3.565 ? . 56504
H(27) H(44) 2.613 ? . 65502
H(27) H(46) 3.396 ? . 65502
H(28) C(53) 3.488 ? . 65502
H(28) H(30) 2.790 ? . 65502
H(28) H(31) 3.489 ? . 65502
H(28) H(51) 3.180 ? . 56501
H(29) H(4) 2.822 ? . .
H(29) H(16) 3.304 ? . .
H(29) H(26) 2.790 ? . 54501
H(29) H(39) 3.571 ? . 54501
H(30) C(48) 3.436 ? . 64502
H(30) H(23) 2.908 ? . 64502
H(30) H(26) 3.469 ? . 54501
H(30) H(27) 3.323 ? . 64502
H(30) H(28) 2.790 ? . 64502
H(31) N(3) 3.220 ? . .
H(31) C(23) 3.395 ? . .
H(31) C(27) 3.448 ? . .
H(31) C(46) 3.541 ? . .
H(31) H(4) 3.252 ? . .
H(31) H(14) 3.004 ? . .
H(31) H(16) 2.787 ? . .
H(31) H(21) 3.435 ? . .
H(31) H(28) 3.489 ? . 64502
H(31) H(44) 3.487 ? . .
H(31) H(67) 3.457 ? . .
H(32) C(61) 3.322 ? . 66503
H(32) H(44) 3.496 ? . 66503
H(32) H(45) 2.723 ? . 66503
H(32) H(46) 3.260 ? . 66503
H(33) N(1) 3.554 ? . 55404
H(33) C(16) 2.805 ? . 55404
H(33) C(21) 3.031 ? . 55404
H(33) C(27) 3.228 ? . 55404
H(33) C(34) 3.242 ? . 55404
H(33) H(4) 3.320 ? . 55404
H(33) H(16) 2.838 ? . 55404
H(34) H(27) 3.565 ? . 56404
H(34) H(39) 2.710 ? . 56404
H(34) H(45) 3.468 ? . 66503
H(35) O(6) 3.588 ? . 56501
H(35) O(9) 3.463 ? . 75502
H(35) C(57) 3.047 ? . 56501
H(35) C(69) 3.354 ? . 56501
H(35) H(4) 3.459 ? . 56501
H(35) H(10) 3.294 ? . 75502
H(35) H(11) 2.379 ? . 56501
H(35) H(62) 3.192 ? . 56501
H(35) H(64) 2.664 ? . 56501
H(36) O(4) 2.836 ? . 56501
H(36) O(6) 3.068 ? . 56501
H(36) C(19) 3.485 ? . 56501
H(36) C(21) 3.548 ? . 56501
H(36) C(22) 3.343 ? . 56501
H(36) C(31) 3.328 ? . 56501
H(36) C(32) 3.248 ? . 56501
H(36) C(39) 3.503 ? . 56501
H(36) C(57) 3.549 ? . 56501
H(36) H(4) 3.140 ? . 56501
H(36) H(10) 3.305 ? . 75502
H(36) H(11) 3.196 ? . 56501
H(36) H(52) 3.518 ? . 56501
H(36) H(71) 2.716 ? . 56501
H(37) O(6) 3.157 ? . 75502
H(37) C(29) 3.243 ? . 56501
H(37) C(39) 3.316 ? . 56501
H(37) C(43) 3.063 ? . 56501
H(37) C(49) 3.478 ? . 75502
H(37) H(9) 3.336 ? . 56501
H(37) H(10) 2.537 ? . 75502
H(37) H(70) 3.444 ? . 56501
H(38) C(30) 2.835 ? . 56504
H(38) C(44) 3.173 ? . 56504
H(38) C(47) 3.185 ? . 56504
H(38) H(5) 2.964 ? . 56504
H(38) H(20) 3.440 ? . 56504
H(38) H(58) 3.293 ? . 56504
H(39) C(54) 3.586 ? . 56504
H(39) H(4) 3.593 ? . 56501
H(39) H(11) 3.464 ? . 56501
H(39) H(20) 3.077 ? . 56504
H(39) H(29) 3.571 ? . 56501
H(39) H(34) 2.710 ? . 56504
H(40) C(63) 3.538 ? . 56501
H(40) H(11) 3.595 ? . 56501
H(40) H(51) 3.166 ? . 56501
H(40) H(52) 3.019 ? . 56501
H(41) C(16) 3.539 ? . 55404
H(41) C(34) 3.035 ? . 55404
H(41) C(57) 3.581 ? . 55404
H(41) C(60) 2.788 ? . 55404
H(41) C(66) 3.081 ? . 55404
H(41) H(6) 3.495 ? . 54501
H(41) H(12) 3.018 ? . 55404
H(41) H(18) 3.414 ? . 55404
H(42) C(33) 3.343 ? . 54501
H(42) C(34) 3.366 ? . 55404
H(42) C(41) 3.464 ? . 55404
H(42) C(52) 3.403 ? . 55404
H(42) C(60) 3.537 ? . 55404
H(42) H(6) 2.832 ? . 54501
H(42) H(12) 3.599 ? . 55404
H(42) H(18) 2.781 ? . 55404
H(42) H(25) 2.555 ? . 55404
H(43) H(6) 3.033 ? . 54501
H(44) C(48) 3.552 ? . 64502
H(44) H(23) 3.501 ? . 64502
H(44) H(27) 2.613 ? . 64502
H(44) H(31) 3.487 ? . .
H(44) H(32) 3.496 ? . 66503
H(45) O(2) 2.754 ? . 66503
H(45) C(36) 3.226 ? . 66503
H(45) C(51) 3.487 ? . 66503
H(45) C(54) 3.357 ? . 66503
H(45) C(67) 3.245 ? . 66503
H(45) H(32) 2.723 ? . 66503
H(45) H(34) 3.468 ? . 66503
H(45) H(60) 3.429 ? . 66503
H(45) H(61) 2.527 ? . 66503
H(46) H(27) 3.396 ? . 64502
H(46) H(32) 3.260 ? . 66503
H(46) H(50) 3.517 ? . 56501
H(47) H(23) 2.860 ? . 64502
H(47) H(54) 3.523 ? . 66503
H(47) H(59) 3.584 ? . 65503
H(47) H(60) 3.196 ? . 65503
H(47) H(65) 3.313 ? . 66503
H(47) H(66) 3.539 ? . .
H(47) H(67) 2.906 ? . .
H(48) C(67) 2.833 ? . 65503
H(48) H(23) 3.573 ? . 64502
H(48) H(53) 2.968 ? . 54501
H(48) H(54) 3.551 ? . 66503
H(48) H(59) 3.057 ? . 65503
H(48) H(60) 2.325 ? . 65503
H(48) H(61) 2.689 ? . 65503
H(49) H(53) 3.339 ? . 54501
H(49) H(54) 3.127 ? . 66503
H(49) H(67) 3.354 ? . .
H(50) C(64) 3.069 ? . 54501
H(50) H(2) 2.899 ? . 54501
H(50) H(46) 3.517 ? . 54501
H(50) H(53) 2.234 ? . 54501
H(50) H(55) 3.161 ? . 54501
H(51) O(3) 3.496 ? . 54501
H(51) C(48) 3.079 ? . 54501
H(51) H(2) 3.061 ? . 54501
H(51) H(26) 2.285 ? . 54501
H(51) H(28) 3.180 ? . 54501
H(51) H(40) 3.166 ? . 54501
H(51) H(53) 3.412 ? . 54501
H(52) O(8) 2.593 ? . 54501
H(52) C(18) 3.216 ? . 54501
H(52) C(40) 3.373 ? . 54501
H(52) H(2) 2.525 ? . 54501
H(52) H(4) 3.507 ? . .
H(52) H(26) 3.349 ? . 54501
H(52) H(36) 3.518 ? . 54501
H(52) H(40) 3.019 ? . 54501
H(53) C(62) 3.514 ? . 56501
H(53) C(63) 3.150 ? . 56501
H(53) H(48) 2.968 ? . 56501
H(53) H(49) 3.339 ? . 56501
H(53) H(50) 2.234 ? . 56501
H(53) H(51) 3.412 ? . 56501
H(53) H(61) 3.025 ? . 66503
H(54) O(2) 3.289 ? . 66503
H(54) C(62) 3.588 ? . 66503
H(54) C(67) 3.411 ? . 56501
H(54) H(47) 3.523 ? . 66503
H(54) H(48) 3.551 ? . 66503
H(54) H(49) 3.127 ? . 66503
H(54) H(59) 2.755 ? . 56501
H(54) H(61) 3.248 ? . 56501
H(54) H(61) 3.156 ? . 66503
H(55) C(67) 3.591 ? . 56501
H(55) H(1) 3.358 ? . .
H(55) H(50) 3.161 ? . 56501
H(55) H(59) 2.736 ? . 56501
H(56) O(9) 2.993 ? . 76503
H(56) O(10) 3.240 ? . 76503
H(56) C(30) 2.811 ? . 76503
H(56) C(44) 3.574 ? . 76503
H(56) C(47) 3.020 ? . 76503
H(56) C(65) 3.164 ? . 76503
H(56) H(5) 2.693 ? . 76503
H(56) H(8) 3.321 ? . 76503
H(56) H(56) 2.561 ? . 76503
H(56) H(58) 3.309 ? . 76503
H(56) H(62) 3.441 ? . 75502
H(56) H(62) 3.017 ? . 55404
H(57) O(9) 2.832 ? . 76503
H(57) C(22) 3.337 ? . 76503
H(57) C(39) 2.676 ? . 76503
H(57) C(43) 3.481 ? . 76503
H(57) C(50) 3.441 ? . 76503
H(57) C(60) 3.543 ? . 56404
H(57) H(8) 2.099 ? . 76503
H(57) H(9) 3.557 ? . 76503
H(57) H(12) 2.899 ? . 56404
H(57) H(17) 3.098 ? . 56404
H(58) O(9) 3.001 ? . 76503
H(58) C(69) 3.354 ? . 55404
H(58) H(8) 3.294 ? . 76503
H(58) H(17) 3.072 ? . 56404
H(58) H(18) 3.600 ? . 56404
H(58) H(38) 3.293 ? . 56404
H(58) H(56) 3.309 ? . 76503
H(58) H(62) 2.425 ? . 55404
H(59) C(64) 3.166 ? . 54501
H(59) H(25) 3.302 ? . 55404
H(59) H(47) 3.584 ? . 65503
H(59) H(48) 3.057 ? . 65503
H(59) H(54) 2.755 ? . 54501
H(59) H(55) 2.736 ? . 54501
H(60) C(41) 3.591 ? . 55404
H(60) C(62) 3.145 ? . 65503
H(60) H(23) 3.282 ? . 55404
H(60) H(25) 3.006 ? . 55404
H(60) H(45) 3.429 ? . 66503
H(60) H(47) 3.196 ? . 65503
H(60) H(48) 2.325 ? . 65503
H(61) C(61) 3.461 ? . 66503
H(61) C(62) 3.513 ? . 65503
H(61) C(64) 3.488 ? . 66503
H(61) H(45) 2.527 ? . 66503
H(61) H(48) 2.689 ? . 65503
H(61) H(53) 3.025 ? . 66503
H(61) H(54) 3.248 ? . 54501
H(61) H(54) 3.156 ? . 66503
H(62) O(9) 3.134 ? . 74502
H(62) O(10) 3.393 ? . 74502
H(62) C(30) 3.193 ? . 55504
H(62) C(65) 3.135 ? . 55504
H(62) H(5) 2.246 ? . 55504
H(62) H(35) 3.192 ? . 54501
H(62) H(56) 3.441 ? . 74502
H(62) H(56) 3.017 ? . 55504
H(62) H(58) 2.425 ? . 55504
H(62) H(68) 2.986 ? . 75502
H(63) O(5) 3.390 ? . 75502
H(63) O(9) 3.313 ? . 74502
H(63) O(10) 2.838 ? . 74502
H(63) C(33) 3.032 ? . 74502
H(63) C(47) 3.188 ? . 74502
H(63) C(71) 2.482 ? . 75502
H(63) H(5) 3.564 ? . 55504
H(63) H(6) 2.632 ? . 74502
H(63) H(9) 3.524 ? . 75502
H(63) H(68) 1.619 ? . 75502
H(63) H(69) 2.826 ? . 75502
H(63) H(70) 2.760 ? . 75502
H(64) O(9) 3.380 ? . 74502
H(64) C(55) 3.561 ? . 54501
H(64) C(71) 2.577 ? . 75502
H(64) H(9) 3.072 ? . 75502
H(64) H(35) 2.664 ? . 54501
H(64) H(68) 2.159 ? . 75502
H(64) H(69) 2.874 ? . 75502
H(64) H(70) 2.323 ? . 75502
H(65) C(70) 3.549 ? . 66503
H(65) H(1) 3.413 ? . .
H(65) H(13) 3.072 ? . .
H(65) H(47) 3.313 ? . 66503
H(65) H(66) 2.911 ? . 66503
H(65) H(67) 3.507 ? . 66503
H(66) O(2) 3.328 ? . 66503
H(66) C(70) 3.092 ? . 66503
H(66) H(13) 3.433 ? . 66503
H(66) H(47) 3.539 ? . .
H(66) H(65) 2.911 ? . 66503
H(66) H(66) 2.802 ? . 66503
H(66) H(67) 3.044 ? . 66503
H(67) N(13) 3.161 ? . .
H(67) C(2) 3.427 ? . .
H(67) C(62) 3.452 ? . .
H(67) H(13) 3.035 ? . .
H(67) H(15) 3.470 ? . .
H(67) H(22) 3.183 ? . .
H(67) H(31) 3.457 ? . .
H(67) H(47) 2.906 ? . .
H(67) H(49) 3.354 ? . .
H(67) H(65) 3.507 ? . 66503
H(67) H(66) 3.044 ? . 66503
H(68) O(9) 3.591 ? . 54501
H(68) O(11) 3.130 ? . 74502
H(68) C(33) 3.031 ? . 54501
H(68) C(69) 2.247 ? . 74502
H(68) H(6) 2.387 ? . 54501
H(68) H(62) 2.986 ? . 74502
H(68) H(63) 1.619 ? . 74502
H(68) H(64) 2.159 ? . 74502
H(69) O(9) 3.129 ? . 54501
H(69) C(24) 3.201 ? . 54501
H(69) C(33) 3.546 ? . 54501
H(69) C(38) 3.196 ? . 54501
H(69) C(49) 2.935 ? . 54501
H(69) C(50) 3.355 ? . 54501
H(69) C(69) 3.284 ? . 74502
H(69) H(1) 3.428 ? . 54501
H(69) H(6) 3.157 ? . 54501
H(69) H(7) 3.572 ? . 54501
H(69) H(10) 3.167 ? . 54501
H(69) H(63) 2.826 ? . 74502
H(69) H(64) 2.874 ? . 74502
H(69) H(72) 2.848 ? . 54501
H(70) O(6) 3.060 ? . 74502
H(70) C(38) 3.008 ? . 54501
H(70) C(49) 3.235 ? . 54501
H(70) C(69) 2.935 ? . 74502
H(70) H(7) 2.957 ? . 54501
H(70) H(10) 3.336 ? . 54501
H(70) H(37) 3.444 ? . 54501
H(70) H(63) 2.760 ? . 74502
H(70) H(64) 2.323 ? . 74502
H(71) O(4) 2.494 ? . .
H(71) C(50) 3.216 ? . .
H(71) H(15) 3.168 ? . .
H(71) H(36) 2.716 ? . 54501
H(71) H(72) 2.821 ? . .
H(72) O(1) 3.152 ? . .
H(72) O(6) 3.422 ? . .
H(72) C(24) 3.482 ? . .
H(72) C(32) 2.974 ? . .
H(72) H(69) 2.848 ? . 56501
H(72) H(71) 2.821 ? . .


loop_
_geom_hbond_atom_site_label_D
_geom_hbond_atom_site_label_H
_geom_hbond_atom_site_label_A
_geom_hbond_site_symmetry_D
_geom_hbond_site_symmetry_H
_geom_hbond_site_symmetry_A
_geom_hbond_distance_DA
_geom_hbond_distance_DH
_geom_hbond_distance_HA
_geom_hbond_angle_DHA
_geom_hbond_publ_flag
N(3) H(21) O(3) . . . 2.810(4) 0.950(4) 1.990(4) 143.4(2) no
N(13) H(22) O(2) . . . 2.806(3) 0.950(3) 1.975(4) 144.9(3) no

#==============================================================================

# Additional structures and associated data_? identifiers
# should be added at this point if there is more than one 
# structure analysis in the CIF.

#==============================================================================

#     End of CIF

#==============================================================================
