# Supplementary material for: Rearrangement of o-(pivaloylaminomethyl)benzaldehydes: an experimental and computational study
Source: Beilstein J Org Chem. 2020 Jul 13;16:1636–48. doi: 10.3762/bjoc.16.136 (PMC7372232; doi:10.3762/bjoc.16.136)
Supplement: File 2 — Crystallographic information files for compounds 3a, 3b, 8b, 23a, and 23b. [file Beilstein_J_Org_Chem-16-1636-s002.zip › compound+8b.cif]

data_General
_audit_creation_date                  '2018-09-14'
_audit_creation_method                'by CrystalStructure 3.7.0'
_audit_update_record                   
;
?

2019-09-12 # Formatted by publCIF
;


#==============================================================================

# PROCESSING SUMMARY (IUCr Office Use Only)

_journal_date_recd_electronic     ?
_journal_date_from_coeditor       ?
_journal_date_accepted            ?
_journal_coeditor_code            ?

#==============================================================================

# SUBMISSION DETAILS

_publ_contact_author_name             'Bal\'azs Volk'
_publ_contact_author_email            'volk.balazs@egis.hu'
_publ_contact_author_fax              'ENTER FAX NUMBER'
_publ_contact_author_phone            '+36 1 8035874'
_publ_contact_author_address
;
Directorate of Drug Substance Development, 
Egis Pharmaceuticals Plc., P.O. Box 100, H-1475 Budapest, Hungary
;
_publ_requested_journal               'ENTER JOURNAL NAME HERE'
_publ_requested_category              ?
_publ_requested_coeditor_name          ?

#==============================================================================

# TITLE AND AUTHOR LIST

_publ_section_title
;
Rearrangement of ortho-(pivaloylaminomethyl)benzaldehydes: 
an experimental and computational study
;
_publ_section_title_footnote
;
 ENTER FOOTNOTE TO TITLE OF PAPER
;
loop_
_publ_author_name
_publ_author_address
'Csilla Hargitai'
;
Directorate of Drug Substance Development, 
Egis Pharmaceuticals Plc., P.O. Box 100, H-1475 Budapest, Hungary
;
'Gy\"orgyi Kov\'anyi-Lax'
;
Directorate of Drug Substance Development, 
Egis Pharmaceuticals Plc., P.O. Box 100, H-1475 Budapest, Hungary
;
'Tam\'as Nagy'
;
Directorate of Drug Substance Development, 
Egis Pharmaceuticals Plc., P.O. Box 100, H-1475 Budapest, Hungary
;
'P\'eter \'Abr\'anyi-Balogh'
;
Hungarian Academy of Sciences, Research Centre for Natural Sciences, 
Medicinal Chemistry Research Group, P.O. Box 286, H-1519 Budapest, Hungary
;
'Andr\'as Dancs\'o'
;
Directorate of Drug Substance Development, 
Egis Pharmaceuticals Plc., P.O. Box 100, H-1475 Budapest, Hungary
;
'G\'abor T\'oth'
;
Directorate of Drug Substance Development, 
Egis Pharmaceuticals Plc., P.O. Box 100, H-1475 Budapest, Hungary
;
'Gyula Simig'
;
Directorate of Drug Substance Development, 
Egis Pharmaceuticals Plc., P.O. Box 100, H-1475 Budapest, Hungary
;
'Bal\'azs Volk'
;
Directorate of Drug Substance Development, 
Egis Pharmaceuticals Plc., P.O. Box 100, H-1475 Budapest, Hungary
;
_publ_section_synopsis
;
ENTER SYNOPSIS
;

#==============================================================================

# TEXT

_publ_section_abstract
;
ENTER ABSTRACT
;
_publ_section_comment
;
ENTER TEXT
;
_publ_section_references
;
ENTER OTHER REFERENCES

Rigaku/MSC and Rigaku Corporation. (2005). <i>CrystalStructure</i> 3.7.0.
Single Crystal Structure Analysis Software. Rigaku/MSC, 9009 New Trails Drive,
The Woodlands, TX, USA 77381-5209. Rigaku, 3-9-12 Akishima, Tokyo 196-8666,
Japan.

Watkin, D. J., Prout, C. K., Carruthers, J. R. & Betteridge, P. W. (1996).
<i>CRYSTALS</i> Issue 10, Chemical Crystallography Laboratory, Oxford, UK.
;
_publ_section_figure_captions
;


ENTER FIGURE CAPTIONS
;
_publ_section_exptl_prep
;
ENTER COMPOUND PREPARATION DETAILS
;
_publ_section_exptl_refinement
;
ENTER SPECIAL DETAILS OF THE REFINEMENT
;

#==============================================================================

data__127043_4

#==============================================================================

# CHEMICAL DATA

_chemical_formula_sum                  'C32 H44 N2 O9 '
_chemical_formula_moiety               'C32 H44 N2 O9 '
_chemical_formula_weight               600.71
_chemical_melting_point                ?

#==============================================================================

# CRYSTAL DATA
_symmetry_cell_setting                 monoclinic
_symmetry_space_group_name_H-M        'P 1 21/n 1'
_symmetry_space_group_name_Hall       '-P 2yn'
_symmetry_Int_Tables_number            14
loop_
_symmetry_equiv_pos_site_id
_symmetry_equiv_pos_as_xyz
1   '+X,+Y,+Z'
2   '1/2-X,1/2+Y,1/2-Z'
3   '-X,-Y,-Z'
4   '1/2+X,1/2-Y,1/2+Z'

#------------------------------------------------------------------------------

_cell_length_a                         22.4931(9)
_cell_length_b                         12.0338(4)
_cell_length_c                         24.3085(8)
_cell_angle_alpha                      90.0000
_cell_angle_beta                       92.0900(14)
_cell_angle_gamma                      90.0000
_cell_volume                           6575.4(4)
_cell_formula_units_Z                  8
_cell_measurement_reflns_used          11050
_cell_measurement_theta_min            6.6
_cell_measurement_theta_max            58.0
_cell_measurement_temperature          293.1

#------------------------------------------------------------------------------

_exptl_crystal_description            'Chunk'
_exptl_crystal_colour                 'Colourless'
_exptl_crystal_size_max                0.23
_exptl_crystal_size_mid                0.14
_exptl_crystal_size_min                0.11
_exptl_crystal_density_diffrn          1.214
_exptl_crystal_density_meas            ?
_exptl_crystal_density_method         'not measured'
_exptl_crystal_F_000                   2576.00
_exptl_absorpt_coefficient_mu          0.730
_exptl_absorpt_correction_type         multi-scan
_exptl_absorpt_process_details         
;
    Higashi, T. (1995). Program for Absorption Correction.
    Rigaku Corporation, Tokyo, Japan.
;
_exptl_absorpt_correction_T_min        0.806
_exptl_absorpt_correction_T_max        0.926

#==============================================================================

# EXPERIMENTAL DATA

_diffrn_radiation_type                'Cu K\a'
_diffrn_radiation_wavelength           1.54187
_diffrn_measurement_device_type       'Rigaku RAXIS-RAPID'
_diffrn_measurement_method             \w
_diffrn_detector_area_resol_mean       10.00
_diffrn_reflns_number                  73934
_diffrn_reflns_av_R_equivalents        0.087
_diffrn_reflns_theta_max               71.76
_diffrn_measured_fraction_theta_max    0.964
_diffrn_reflns_theta_full              71.76
_diffrn_measured_fraction_theta_full   0.964
_diffrn_reflns_limit_h_min             -27
_diffrn_reflns_limit_h_max             27
_diffrn_reflns_limit_k_min             -14
_diffrn_reflns_limit_k_max             14
_diffrn_reflns_limit_l_min             -23
_diffrn_reflns_limit_l_max             28

#==============================================================================

# REFINEMENT DATA

_refine_special_details
;
    Refinement using reflections with F^2^ > 2.0 sigma(F^2^).
    The weighted R-factor(wR), goodness of fit (S) and R-factor (gt) are 
    based on F, with F set to zero for negative F. The threshold expression of
    F^2^ > 2.0 sigma(F^2^) is used only for calculating R-factor (gt).
;
_reflns_number_total                   12419
_reflns_number_gt                      30368
_reflns_threshold_expression           F^2^>2.0\s(F^2^)
_refine_ls_structure_factor_coef       F
_refine_ls_R_factor_gt                 0.0700
_refine_ls_wR_factor_ref               0.0731
_refine_ls_hydrogen_treatment          refall
_refine_ls_number_reflns               30790
_refine_ls_number_parameters           863
_refine_ls_goodness_of_fit_ref         2.214
_refine_ls_weighting_scheme            unit
_refine_ls_weighting_details
'w = 1.0'
_refine_ls_shift/su_max                0.0000
_refine_diff_density_max               9.14
_refine_diff_density_min               -21.50
_refine_ls_extinction_method           none
_refine_ls_extinction_coef             ?

loop_
_atom_type_symbol
_atom_type_description
_atom_type_scat_dispersion_real
_atom_type_scat_dispersion_imag
_atom_type_scat_source
  'C' 'C'  0.018 0.009 
;
International Tables for Crystallography
(1992, Vol. C, Tables 4.2.6.8 and 6.1.1.4)
;
  'H' 'H'  0.000 0.000 
;
International Tables for Crystallography
(1992, Vol. C, Table 6.1.1.4)
;
  'N' 'N'  0.031 0.018 
;
International Tables for Crystallography
(1992, Vol. C, Tables 4.2.6.8 and 6.1.1.4)
;
  'O' 'O'  0.049 0.032 
;
International Tables for Crystallography
(1992, Vol. C, Tables 4.2.6.8 and 6.1.1.4)
;

#==============================================================================

# ATOMIC COORDINATES AND THERMAL PARAMETERS

loop_
_atom_site_label
_atom_site_type_symbol
_atom_site_fract_x
_atom_site_fract_y
_atom_site_fract_z
_atom_site_U_iso_or_equiv
_atom_site_adp_type
_atom_site_occupancy
_atom_site_symmetry_multiplicity
_atom_site_calc_flag
_atom_site_refinement_flags
_atom_site_disorder_assembly
_atom_site_disorder_group
 O(1) O 0.84306(12) 0.0832(2) 0.26568(13) 0.0736(12) Uani 1.00 1 d . . .
 O(2) O 0.55678(12) -0.1365(2) 0.69781(12) 0.0771(11) Uani 1.00 1 d . . .
 O(3) O 0.86791(11) -0.1156(2) 0.54994(11) 0.0746(11) Uani 1.00 1 d . . .
 O(4) O 0.65666(12) -0.1853(2) 0.37774(11) 0.0866(12) Uani 1.00 1 d . . .
 O(5) O 0.71400(12) 0.1728(2) 0.70690(12) 0.1008(14) Uani 1.00 1 d . . .
 O(6) O 0.74880(16) -0.0130(3) 0.21073(18) 0.1390(18) Uani 1.00 1 d . . .
 O(7) O 0.56596(12) 0.1917(2) 0.41057(12) 0.0870(12) Uani 1.00 1 d . . .
 O(8) O 0.87290(13) -0.0712(2) 0.85509(16) 0.0931(14) Uani 1.00 1 d . . .
 O(9) O 0.66094(12) 0.2271(2) 0.09396(12) 0.0780(12) Uani 1.00 1 d . . .
 O(11) O 0.60605(12) 0.0364(2) 0.10784(12) 0.0789(12) Uani 1.00 1 d . . .
 O(12) O 0.56030(12) 0.0440(2) 0.63571(12) 0.0775(12) Uani 1.00 1 d . . .
 O(13) O 0.87122(11) 0.2558(2) 0.64279(12) 0.0797(11) Uani 1.00 1 d . . .
 O(14) O 0.67203(11) 0.1010(2) 0.58566(11) 0.0718(10) Uani 1.00 1 d . . .
 O(15) O 0.80330(12) 0.1914(2) 0.44569(14) 0.0837(13) Uani 1.00 1 d . . .
 O(16) O 0.76000(12) 0.0139(2) 0.83075(11) 0.0640(10) Uani 1.00 1 d . . .
 O(18) O 0.87697(13) 0.1810(2) 0.36260(12) 0.0897(13) Uani 1.00 1 d . . .
 O(19) O 0.57379(13) -0.0300(2) 0.21685(12) 0.0905(13) Uani 1.00 1 d . . .
 O(20) O 0.95114(16) -0.0882(2) 0.77685(12) 0.0896(13) Uani 1.00 1 d . . .
 N(1) N 0.61546(12) -0.0184(2) 0.38601(12) 0.0529(12) Uani 1.00 1 d . . .
 N(2) N 0.61452(13) 0.2306(2) 0.33428(16) 0.0552(13) Uani 1.00 1 d . . .
 N(3) N 0.86095(12) 0.0883(2) 0.60453(12) 0.0516(11) Uani 1.00 1 d . . .
 N(4) N 0.80238(12) -0.1482(2) 0.61548(12) 0.0465(11) Uani 1.00 1 d . . .
 C(1) C 0.72403(18) 0.1041(2) 0.39070(18) 0.0536(16) Uani 1.00 1 d . . .
 C(2) C 0.80882(14) 0.0600(2) 0.63555(17) 0.0455(14) Uani 1.00 1 d . . .
 C(3) C 0.88919(19) 0.1865(3) 0.61105(18) 0.0520(16) Uani 1.00 1 d . . .
 C(4) C 0.61035(19) -0.1144(3) 0.67585(17) 0.0541(16) Uani 1.00 1 d . . .
 C(5) C 0.7217(2) -0.0280(5) 0.2481(2) 0.137(2) Uani 1.00 1 d . . .
 C(25) C 0.8014(2) 0.0029(3) 0.79046(19) 0.0528(17) Uani 1.00 1 d . . .
 C(27) C 0.7444(2) 0.0472(3) 0.2991(2) 0.0545(17) Uani 1.00 1 d . . .
 C(28) C 0.70524(19) 0.0554(2) 0.34151(19) 0.0489(16) Uani 1.00 1 d . . .
 C(29) C 0.61349(14) 0.1379(3) 0.24984(19) 0.0436(15) Uani 1.00 1 d . . .
 C(30) C 0.84618(17) -0.1816(3) 0.58205(18) 0.0498(16) Uani 1.00 1 d . . .
 C(31) C 0.77570(16) -0.0369(2) 0.60593(14) 0.0451(14) Uani 1.00 1 d . . .
 C(32) C 0.63926(17) 0.0219(2) 0.33467(17) 0.0523(15) Uani 1.00 1 d . . .
 C(33) C 0.82556(18) 0.0334(2) 0.69543(19) 0.0434(15) Uani 1.00 1 d . . .
 C(34) C 0.62635(19) -0.1216(3) 0.4033(2) 0.0600(17) Uani 1.00 1 d . . .
 C(35) C 0.71347(18) -0.0541(3) 0.62714(14) 0.0453(14) Uani 1.00 1 d . . .
 C(36) C 0.8206(2) 0.1403(3) 0.3563(2) 0.0610(19) Uani 1.00 1 d . . .
 C(37) C 0.6640(2) 0.0122(3) 0.61945(16) 0.0507(15) Uani 1.00 1 d . . .
 C(38) C 0.59116(19) 0.2597(4) 0.3824(2) 0.0622(19) Uani 1.00 1 d . . .
 C(39) C 0.78548(19) 0.0418(3) 0.7381(2) 0.0510(16) Uani 1.00 1 d . . .
 C(40) C 0.64735(17) 0.2043(3) 0.1466(2) 0.0541(18) Uani 1.00 1 d . . .
 C(41) C 0.61136(19) -0.0167(3) 0.64438(18) 0.0570(16) Uani 1.00 1 d . . .
 C(42) C 0.7810(2) 0.1449(3) 0.3988(2) 0.0606(19) Uani 1.00 1 d . . .
 C(43) C 0.6006(2) -0.1555(3) 0.4585(2) 0.0696(19) Uani 1.00 1 d . . .
 C(44) C 0.94384(19) 0.2058(3) 0.5771(2) 0.0624(17) Uani 1.00 1 d . . .
 C(45) C 0.66012(17) 0.2711(3) 0.1923(2) 0.0603(17) Uani 1.00 1 d . . .
 C(46) C 0.8808(2) 0.0134(4) 0.89494(19) 0.128(2) Uani 1.00 1 d . . .
 C(47) C 0.5939(2) 0.3837(3) 0.4012(2) 0.0710(19) Uani 1.00 1 d . . .
 C(48) C 0.71124(18) -0.1500(3) 0.65691(16) 0.0471(15) Uani 1.00 1 d . . .
 C(49) C 0.66011(18) -0.1824(2) 0.68346(14) 0.0530(15) Uani 1.00 1 d . . .
 C(50) C 0.8976(2) -0.0469(3) 0.7603(2) 0.0663(19) Uani 1.00 1 d . . .
 C(51) C 0.8030(2) 0.0920(3) 0.3071(2) 0.0602(18) Uani 1.00 1 d . . .
 C(52) C 0.64229(17) 0.2368(3) 0.2427(2) 0.0500(16) Uani 1.00 1 d . . .
 C(53) C 0.76902(14) -0.2110(2) 0.65714(14) 0.0521(14) Uani 1.00 1 d . . .
 C(54) C 0.88046(18) -0.0133(2) 0.70799(18) 0.0508(15) Uani 1.00 1 d . . .
 C(55) C 0.8578(2) -0.0383(3) 0.8030(2) 0.0580(18) Uani 1.00 1 d . . .
 C(56) C 0.81796(18) -0.3758(2) 0.55399(14) 0.0881(18) Uani 1.00 1 d . . .
 C(57) C 0.7231(2) 0.0914(3) 0.73316(18) 0.079(2) Uani 1.00 1 d . . .
 C(58) C 0.61883(19) 0.1010(3) 0.1530(2) 0.0585(18) Uani 1.00 1 d . . .
 C(60) C 0.65051(17) 0.2956(2) 0.29686(17) 0.0612(16) Uani 1.00 1 d . . .
 C(61) C 0.69213(18) 0.3273(3) 0.08376(16) 0.104(2) Uani 1.00 1 d . . .
 C(62) C 0.55586(18) 0.4545(3) 0.36067(17) 0.0991(19) Uani 1.00 1 d . . .
 C(63) C 0.8667(2) -0.3047(3) 0.5828(2) 0.0632(18) Uani 1.00 1 d . . .
 C(64) C 0.60094(18) 0.0684(3) 0.2051(2) 0.0563(18) Uani 1.00 1 d . . .
 C(65) C 0.60167(16) 0.1198(3) 0.31017(17) 0.0506(15) Uani 1.00 1 d . . .
 C(66) C 0.55132(16) -0.2301(3) 0.73161(17) 0.102(2) Uani 1.00 1 d . . .
 C(67) C 0.76693(19) 0.2007(3) 0.49084(18) 0.100(2) Uani 1.00 1 d . . .
 C(68) C 0.73221(18) -0.0887(3) 0.84478(17) 0.105(2) Uani 1.00 1 d . . .
 C(69) C 0.84195(17) 0.1745(3) 0.22842(17) 0.104(2) Uani 1.00 1 d . . .
 C(70) C 0.63411(18) 0.1923(3) 0.58163(17) 0.109(2) Uani 1.00 1 d . . .
 C(71) C 0.88301(16) -0.3470(2) 0.64021(18) 0.0887(19) Uani 1.00 1 d . . .
 C(72) C 0.5655(2) 0.3896(3) 0.45714(19) 0.127(2) Uani 1.00 1 d . . .
 C(74) C 0.92246(17) -0.3111(2) 0.54836(17) 0.108(2) Uani 1.00 1 d . . .
 C(75) C 0.5627(2) -0.2559(4) 0.4474(2) 0.210(3) Uani 1.00 1 d . . .
 C(76) C 0.6572(2) 0.4292(3) 0.40701(17) 0.108(2) Uani 1.00 1 d . . .
 C(77) C 0.6542(2) -0.0314(3) 0.09073(18) 0.128(2) Uani 1.00 1 d . . .
 C(78) C 0.91855(18) 0.1074(4) 0.38359(18) 0.125(2) Uani 1.00 1 d . . .
 C(79) C 0.99466(19) -0.0950(3) 0.73692(19) 0.113(2) Uani 1.00 1 d . . .
 C(80) C 0.54253(18) 0.1066(3) 0.68209(19) 0.109(2) Uani 1.00 1 d . . .
 C(81) C 0.5652(2) -0.0684(3) 0.48597(19) 0.165(2) Uani 1.00 1 d . . .
 C(82) C 0.5357(2) -0.0785(4) 0.1828(2) 0.157(2) Uani 1.00 1 d . . .
 C(83) C 0.6504(2) -0.1910(4) 0.49608(19) 0.173(3) Uani 1.00 1 d . . .
 C(84) C 0.95879(19) 0.1160(4) 0.5382(2) 0.168(2) Uani 1.00 1 d . . .
 C(85) C 0.99596(19) 0.2175(4) 0.6164(2) 0.188(3) Uani 1.00 1 d . . .
 C(86) C 0.9361(2) 0.3107(4) 0.5464(2) 0.210(3) Uani 1.00 1 d . . .
 H(1) H 0.5929 0.0328 0.4065 0.064 Uiso 1.00 1 c R . .
 H(2) H 0.6972 0.1071 0.4200 0.065 Uiso 1.00 1 c R . .
 H(3) H 0.6806 0.3394 0.1879 0.072 Uiso 1.00 1 c R . .
 H(4) H 0.6372 -0.0384 0.3094 0.063 Uiso 1.00 1 c R . .
 H(5) H 0.5606 0.1047 0.3141 0.061 Uiso 1.00 1 c R . .
 H(6) H 0.6367 0.3701 0.2946 0.073 Uiso 1.00 1 c R . .
 H(7) H 0.6911 0.2951 0.3093 0.073 Uiso 1.00 1 c R . .
 H(8) H 0.6643 0.3855 0.0770 0.125 Uiso 1.00 1 c R . .
 H(9) H 0.7165 0.3195 0.0529 0.125 Uiso 1.00 1 c R . .
 H(10) H 0.7163 0.3445 0.1155 0.125 Uiso 1.00 1 c R . .
 H(11) H 0.5793 0.4797 0.3314 0.119 Uiso 1.00 1 c R . .
 H(12) H 0.5385 0.5166 0.3782 0.119 Uiso 1.00 1 c R . .
 H(13) H 0.5253 0.4069 0.3464 0.119 Uiso 1.00 1 c R . .
 H(14) H 0.7462 0.2695 0.4895 0.119 Uiso 1.00 1 c R . .
 H(15) H 0.7897 0.1957 0.5244 0.119 Uiso 1.00 1 c R . .
 H(16) H 0.7392 0.1413 0.4886 0.119 Uiso 1.00 1 c R . .
 H(17) H 0.8142 0.1597 0.1989 0.126 Uiso 1.00 1 c R . .
 H(18) H 0.8803 0.1859 0.2143 0.126 Uiso 1.00 1 c R . .
 H(19) H 0.8300 0.2393 0.2475 0.126 Uiso 1.00 1 c R . .
 H(20) H 0.5244 0.4044 0.4509 0.154 Uiso 1.00 1 c R . .
 H(21) H 0.5826 0.4454 0.4804 0.154 Uiso 1.00 1 c R . .
 H(22) H 0.5704 0.3190 0.4743 0.154 Uiso 1.00 1 c R . .
 H(23) H 0.6734 0.4128 0.4427 0.129 Uiso 1.00 1 c R . .
 H(24) H 0.6590 0.5071 0.4008 0.129 Uiso 1.00 1 c R . .
 H(25) H 0.6795 0.3917 0.3802 0.129 Uiso 1.00 1 c R . .
 H(26) H 0.6773 0.0088 0.0655 0.155 Uiso 1.00 1 c R . .
 H(27) H 0.6390 -0.0968 0.0735 0.155 Uiso 1.00 1 c R . .
 H(28) H 0.6783 -0.0511 0.1221 0.155 Uiso 1.00 1 c R . .
 H(29) H 0.9191 0.1122 0.4226 0.150 Uiso 1.00 1 c R . .
 H(30) H 0.9571 0.1229 0.3709 0.150 Uiso 1.00 1 c R . .
 H(31) H 0.9069 0.0347 0.3725 0.150 Uiso 1.00 1 c R . .
 H(32) H 0.4969 -0.0526 0.1903 0.188 Uiso 1.00 1 c R . .
 H(33) H 0.5373 -0.1568 0.1876 0.188 Uiso 1.00 1 c R . .
 H(34) H 0.5447 -0.0604 0.1460 0.188 Uiso 1.00 1 c R . .
 H(35) H 0.6889 -0.0775 0.2494 0.166 Uiso 1.00 1 c R . .
 H(36) H 0.8747 0.0344 0.5794 0.063 Uiso 1.00 1 c R . .
 H(37) H 0.6591 -0.2481 0.7051 0.064 Uiso 1.00 1 c R . .
 H(38) H 0.9070 -0.0216 0.6788 0.061 Uiso 1.00 1 c R . .
 H(39) H 0.6903 0.0556 0.7492 0.094 Uiso 1.00 1 c R . .
 H(40) H 0.7839 0.1237 0.6347 0.055 Uiso 1.00 1 c R . .
 H(41) H 0.7730 -0.0240 0.5674 0.054 Uiso 1.00 1 c R . .
 H(42) H 0.7644 -0.2865 0.6465 0.063 Uiso 1.00 1 c R . .
 H(43) H 0.7889 -0.2072 0.6922 0.063 Uiso 1.00 1 c R . .
 H(44) H 0.9209 0.0380 0.8958 0.154 Uiso 1.00 1 c R . .
 H(45) H 0.8710 -0.0121 0.9305 0.154 Uiso 1.00 1 c R . .
 H(46) H 0.8553 0.0732 0.8843 0.154 Uiso 1.00 1 c R . .
 H(47) H 0.7906 -0.4013 0.5800 0.106 Uiso 1.00 1 c R . .
 H(48) H 0.8345 -0.4377 0.5357 0.106 Uiso 1.00 1 c R . .
 H(49) H 0.7979 -0.3292 0.5278 0.106 Uiso 1.00 1 c R . .
 H(50) H 0.5391 -0.2911 0.7091 0.123 Uiso 1.00 1 c R . .
 H(51) H 0.5228 -0.2177 0.7588 0.123 Uiso 1.00 1 c R . .
 H(52) H 0.5888 -0.2460 0.7490 0.123 Uiso 1.00 1 c R . .
 H(53) H 0.6982 -0.1008 0.8212 0.128 Uiso 1.00 1 c R . .
 H(54) H 0.7206 -0.0871 0.8820 0.128 Uiso 1.00 1 c R . .
 H(55) H 0.7600 -0.1472 0.8401 0.128 Uiso 1.00 1 c R . .
 H(56) H 0.6046 0.1787 0.5535 0.132 Uiso 1.00 1 c R . .
 H(57) H 0.6554 0.2580 0.5733 0.132 Uiso 1.00 1 c R . .
 H(58) H 0.6156 0.2012 0.6159 0.132 Uiso 1.00 1 c R . .
 H(59) H 0.9236 -0.3308 0.6487 0.107 Uiso 1.00 1 c R . .
 H(60) H 0.8766 -0.4248 0.6433 0.107 Uiso 1.00 1 c R . .
 H(61) H 0.8587 -0.3088 0.6652 0.107 Uiso 1.00 1 c R . .
 H(62) H 0.9103 -0.3257 0.5112 0.132 Uiso 1.00 1 c R . .
 H(63) H 0.9489 -0.3678 0.5611 0.132 Uiso 1.00 1 c R . .
 H(64) H 0.9420 -0.2413 0.5505 0.132 Uiso 1.00 1 c R . .
 H(65) H 0.9917 -0.1640 0.7180 0.136 Uiso 1.00 1 c R . .
 H(66) H 1.0332 -0.0880 0.7538 0.136 Uiso 1.00 1 c R . .
 H(67) H 0.9881 -0.0359 0.7115 0.136 Uiso 1.00 1 c R . .
 H(68) H 0.5169 0.0624 0.7034 0.133 Uiso 1.00 1 c R . .
 H(69) H 0.5224 0.1725 0.6707 0.133 Uiso 1.00 1 c R . .
 H(70) H 0.5771 0.1255 0.7037 0.133 Uiso 1.00 1 c R . .
 H(71) H 0.9848 0.0643 0.5563 0.206 Uiso 1.00 1 c R . .
 H(72) H 0.9774 0.1452 0.5069 0.205 Uiso 1.00 1 c R . .
 H(73) H 0.9229 0.0796 0.5270 0.206 Uiso 1.00 1 c R . .
 H(74) H 0.9995 0.2936 0.6264 0.226 Uiso 1.00 1 c R . .
 H(75) H 1.0319 0.1932 0.6009 0.226 Uiso 1.00 1 c R . .
 H(76) H 0.9885 0.1745 0.6482 0.226 Uiso 1.00 1 c R . .
 H(77) H 0.9166 0.2994 0.5115 0.256 Uiso 1.00 1 c R . .
 H(78) H 0.9737 0.3444 0.5414 0.256 Uiso 1.00 1 c R . .
 H(79) H 0.9126 0.3577 0.5682 0.256 Uiso 1.00 1 c R . .
 H(80) H 0.5231 -0.2338 0.4379 0.255 Uiso 1.00 1 c R . .
 H(81) H 0.5625 -0.3060 0.4775 0.255 Uiso 1.00 1 c R . .
 H(82) H 0.5796 -0.2914 0.4167 0.255 Uiso 1.00 1 c R . .
 H(83) H 0.5907 -0.0227 0.5083 0.201 Uiso 1.00 1 c R . .
 H(84) H 0.5356 -0.1005 0.5080 0.201 Uiso 1.00 1 c R . .
 H(85) H 0.5466 -0.0246 0.4577 0.201 Uiso 1.00 1 c R . .
 H(86) H 0.6579 -0.2682 0.4917 0.209 Uiso 1.00 1 c R . .
 H(87) H 0.6427 -0.1760 0.5335 0.208 Uiso 1.00 1 c R . .
 H(88) H 0.6842 -0.1498 0.4856 0.208 Uiso 1.00 1 c R . .


loop_
_atom_site_aniso_label
_atom_site_aniso_U_11
_atom_site_aniso_U_22
_atom_site_aniso_U_33
_atom_site_aniso_U_12
_atom_site_aniso_U_13
_atom_site_aniso_U_23
 O(1) 0.054(2) 0.088(2) 0.080(2) 0.0159(17) 0.0164(18) 0.0204(19)
 O(2) 0.053(2) 0.084(2) 0.096(2) -0.0080(17) 0.0239(18) 0.0284(19)
 O(3) 0.092(2) 0.0523(19) 0.083(2) -0.0089(16) 0.0513(18) 0.0021(16)
 O(4) 0.130(2) 0.0475(19) 0.083(2) 0.0259(18) 0.022(2) 0.0016(17)
 O(5) 0.092(2) 0.099(2) 0.112(3) 0.007(2) 0.008(2) -0.001(2)
 O(6) 0.096(3) 0.159(3) 0.161(4) 0.016(2) -0.017(2) -0.015(3)
 O(7) 0.112(2) 0.071(2) 0.081(2) -0.0020(18) 0.044(2) 0.0004(18)
 O(8) 0.120(2) 0.098(2) 0.060(3) 0.009(2) -0.014(2) 0.019(2)
 O(9) 0.104(2) 0.072(2) 0.058(2) -0.0170(18) 0.011(2) 0.0096(19)
 O(11) 0.099(2) 0.072(2) 0.065(2) -0.0211(19) -0.002(2) -0.0168(19)
 O(12) 0.040(2) 0.085(2) 0.108(2) 0.0102(16) 0.0069(18) 0.012(2)
 O(13) 0.069(2) 0.0505(19) 0.122(2) -0.0068(16) 0.0310(18) -0.0218(18)
 O(14) 0.058(2) 0.061(2) 0.096(2) 0.0126(16) 0.0065(17) 0.0335(18)
 O(15) 0.080(2) 0.108(2) 0.062(2) -0.0100(19) 0.003(2) -0.018(2)
 O(16) 0.084(2) 0.0507(19) 0.059(2) -0.0073(16) 0.0215(17) 0.0032(16)
 O(18) 0.046(2) 0.112(2) 0.110(2) -0.005(2) -0.015(2) 0.013(2)
 O(19) 0.109(2) 0.073(2) 0.089(2) -0.043(2) -0.013(2) -0.003(2)
 O(20) 0.063(2) 0.119(2) 0.087(3) 0.012(2) -0.007(2) 0.006(2)
 N(1) 0.055(2) 0.045(2) 0.060(2) 0.0108(17) 0.0215(19) -0.011(2)
 N(2) 0.058(2) 0.044(2) 0.063(3) -0.0034(18) 0.008(2) 0.009(2)
 N(3) 0.061(2) 0.040(2) 0.056(2) 0.0013(18) 0.0256(19) -0.0022(18)
 N(4) 0.039(2) 0.037(2) 0.064(2) 0.0040(17) 0.0054(18) 0.0071(19)
 C(1) 0.052(3) 0.051(2) 0.059(3) -0.007(2) 0.012(2) -0.002(2)
 C(2) 0.036(2) 0.045(2) 0.056(3) 0.005(2) 0.011(2) -0.003(2)
 C(3) 0.064(3) 0.030(2) 0.063(3) 0.009(2) 0.011(2) 0.008(2)
 C(4) 0.048(3) 0.058(3) 0.057(3) -0.014(2) 0.006(2) 0.011(2)
 C(5) 0.099(5) 0.231(7) 0.086(5) 0.125(5) 0.088(4) 0.099(4)
 C(25) 0.079(4) 0.045(2) 0.036(3) -0.025(2) 0.013(3) 0.003(2)
 C(27) 0.072(3) 0.056(3) 0.036(3) 0.019(2) 0.019(2) 0.005(2)
 C(28) 0.054(3) 0.041(2) 0.052(3) 0.004(2) 0.003(2) -0.005(2)
 C(29) 0.032(2) 0.049(3) 0.050(3) 0.000(2) 0.010(2) 0.011(2)
 C(30) 0.030(2) 0.052(3) 0.068(3) -0.008(2) 0.009(2) -0.009(2)
 C(31) 0.046(2) 0.050(2) 0.040(3) 0.002(2) 0.006(2) 0.003(2)
 C(32) 0.048(2) 0.050(2) 0.060(3) -0.000(2) 0.006(2) -0.005(2)
 C(33) 0.034(2) 0.043(2) 0.054(3) -0.003(2) 0.002(2) 0.003(2)
 C(34) 0.075(3) 0.012(2) 0.092(4) 0.012(2) -0.015(3) -0.007(2)
 C(35) 0.055(3) 0.028(2) 0.052(3) -0.004(2) -0.004(2) 0.005(2)
 C(36) 0.038(3) 0.073(3) 0.071(4) -0.005(2) -0.003(3) -0.001(3)
 C(37) 0.069(3) 0.033(2) 0.050(3) 0.012(2) -0.001(2) 0.011(2)
 C(38) 0.055(3) 0.085(4) 0.048(4) 0.011(2) 0.015(2) 0.010(3)
 C(39) 0.040(3) 0.043(2) 0.071(4) -0.003(2) 0.007(2) 0.002(2)
 C(40) 0.048(3) 0.054(3) 0.060(4) 0.009(2) -0.000(2) 0.009(3)
 C(41) 0.033(2) 0.074(3) 0.065(3) -0.000(2) 0.006(2) 0.002(2)
 C(42) 0.060(3) 0.063(3) 0.058(4) -0.008(2) -0.003(3) 0.005(2)
 C(43) 0.098(4) 0.062(3) 0.051(3) -0.004(3) 0.034(3) 0.025(2)
 C(44) 0.045(3) 0.067(3) 0.077(4) -0.010(2) 0.033(2) -0.000(2)
 C(45) 0.066(3) 0.056(3) 0.059(3) -0.011(2) 0.001(2) 0.002(3)
 C(46) 0.155(5) 0.171(5) 0.057(4) -0.045(4) -0.021(3) 0.002(4)
 C(47) 0.106(4) 0.047(3) 0.060(4) 0.021(3) 0.005(3) -0.010(2)
 C(48) 0.044(2) 0.041(2) 0.056(3) 0.006(2) -0.001(2) -0.008(2)
 C(49) 0.042(2) 0.054(2) 0.064(3) 0.011(2) 0.008(2) 0.018(2)
 C(50) 0.044(3) 0.084(3) 0.070(4) -0.009(2) -0.002(3) 0.007(3)
 C(51) 0.044(3) 0.061(3) 0.076(4) 0.002(2) 0.006(3) 0.019(3)
 C(52) 0.052(2) 0.054(3) 0.044(3) -0.004(2) 0.005(2) 0.007(2)
 C(53) 0.051(2) 0.043(2) 0.064(3) -0.001(2) 0.014(2) 0.012(2)
 C(54) 0.051(3) 0.054(2) 0.047(3) 0.002(2) 0.006(2) 0.003(2)
 C(55) 0.054(3) 0.060(3) 0.059(4) 0.001(2) -0.013(3) 0.005(2)
 C(56) 0.110(4) 0.063(3) 0.092(4) -0.001(2) 0.012(3) -0.012(2)
 C(57) 0.137(5) 0.043(3) 0.055(3) -0.026(3) -0.038(3) 0.012(2)
 C(58) 0.068(3) 0.044(3) 0.063(4) 0.004(2) -0.008(3) -0.012(3)
 C(60) 0.072(3) 0.053(2) 0.059(3) -0.008(2) 0.007(2) -0.008(2)
 C(61) 0.127(4) 0.108(4) 0.078(4) -0.028(3) 0.030(3) 0.014(3)
 C(62) 0.125(4) 0.068(3) 0.104(4) 0.028(3) 0.008(3) -0.012(3)
 C(63) 0.061(3) 0.054(3) 0.077(4) 0.010(2) 0.026(3) 0.007(2)
 C(64) 0.047(3) 0.047(3) 0.074(4) -0.008(2) -0.015(2) -0.007(3)
 C(65) 0.044(2) 0.041(2) 0.067(3) -0.002(2) -0.000(2) 0.000(2)
 C(66) 0.061(3) 0.131(4) 0.115(4) -0.011(3) 0.035(2) 0.037(3)
 C(67) 0.109(4) 0.125(4) 0.063(4) 0.006(3) -0.016(3) -0.011(3)
 C(68) 0.131(4) 0.071(3) 0.117(4) -0.014(3) 0.067(3) 0.001(3)
 C(69) 0.098(4) 0.126(4) 0.090(4) 0.030(3) 0.029(3) 0.053(3)
 C(70) 0.101(4) 0.069(3) 0.159(5) 0.017(3) 0.029(3) 0.055(3)
 C(71) 0.064(3) 0.078(3) 0.125(4) 0.024(2) 0.008(3) 0.017(3)
 C(72) 0.197(5) 0.100(4) 0.087(4) 0.032(3) 0.044(4) -0.022(3)
 C(74) 0.102(4) 0.082(3) 0.146(4) 0.020(2) 0.072(3) 0.006(3)
 C(75) 0.301(8) 0.191(6) 0.145(5) -0.158(6) 0.082(5) -0.008(4)
 C(76) 0.119(4) 0.088(3) 0.114(4) -0.007(3) -0.032(3) -0.024(3)
 C(77) 0.181(5) 0.099(4) 0.106(4) 0.008(4) 0.039(4) -0.040(3)
 C(78) 0.050(3) 0.223(5) 0.102(4) 0.012(3) -0.011(3) 0.002(4)
 C(79) 0.060(3) 0.152(4) 0.127(5) 0.047(3) -0.007(3) -0.015(3)
 C(80) 0.099(4) 0.107(4) 0.125(5) 0.038(3) 0.047(3) 0.002(3)
 C(81) 0.245(6) 0.139(5) 0.119(5) 0.078(4) 0.124(4) 0.033(3)
 C(82) 0.172(5) 0.174(5) 0.124(5) -0.130(4) -0.004(4) 0.007(4)
 C(83) 0.174(5) 0.272(7) 0.074(4) 0.069(5) 0.011(4) 0.085(4)
 C(84) 0.135(4) 0.173(5) 0.205(6) -0.065(4) 0.135(4) -0.086(5)
 C(85) 0.040(3) 0.403(9) 0.123(5) -0.058(4) 0.012(3) -0.042(5)
 C(86) 0.160(5) 0.159(5) 0.321(8) 0.047(4) 0.152(5) 0.147(6)

#==============================================================================

_computing_data_collection            'PROCESS-AUTO'
_computing_cell_refinement            'PROCESS-AUTO'
_computing_data_reduction             'CrystalStructure'
_computing_structure_solution         'SIR92'
_computing_structure_refinement       'CRYSTALS'
_computing_publication_material       'CrystalStructure 3.7.0'
_computing_molecular_graphics          ?

#==============================================================================

# MOLECULAR GEOMETRY

_geom_special_details
;
    ENTER SPECIAL DETAILS OF THE MOLECULAR GEOMETRY
;

loop_
_geom_bond_atom_site_label_1
_geom_bond_atom_site_label_2
_geom_bond_distance
_geom_bond_publ_flag
_geom_bond_site_symmetry_1
_geom_bond_site_symmetry_2
O(1) C(51) 1.379(6) ? . .
O(1) C(69) 1.423(5) ? . .
O(2) C(4) 1.362(5) ? . .
O(2) C(66) 1.403(5) ? . .
O(3) C(30) 1.228(4) ? . .
O(4) C(34) 1.212(5) ? . .
O(5) C(57) 1.184(5) ? . .
O(6) C(5) 1.126(7) ? . .
O(7) C(38) 1.221(5) ? . .
O(8) C(46) 1.412(5) ? . .
O(8) C(55) 1.357(6) ? . .
O(9) C(40) 1.353(6) ? . .
O(9) C(61) 1.420(5) ? . .
O(11) C(58) 1.367(6) ? . .
O(11) C(77) 1.429(5) ? . .
O(12) C(41) 1.369(5) ? . .
O(12) C(80) 1.425(5) ? . .
O(13) C(3) 1.215(5) ? . .
O(14) C(37) 1.364(4) ? . .
O(14) C(70) 1.391(4) ? . .
O(15) C(42) 1.350(6) ? . .
O(15) C(67) 1.397(5) ? . .
O(16) C(25) 1.382(5) ? . .
O(16) C(68) 1.430(4) ? . .
O(18) C(36) 1.364(5) ? . .
O(18) C(78) 1.371(5) ? . .
O(19) C(64) 1.367(5) ? . .
O(19) C(82) 1.307(5) ? . .
O(20) C(50) 1.351(5) ? . .
O(20) C(79) 1.406(5) ? . .
N(1) C(32) 1.459(5) ? . .
N(1) C(34) 1.332(4) ? . .
N(1) H(1) 0.950 ? . .
N(2) C(38) 1.345(6) ? . .
N(2) C(60) 1.465(5) ? . .
N(2) C(65) 1.481(5) ? . .
N(3) C(2) 1.458(4) ? . .
N(3) C(3) 1.348(5) ? . .
N(3) H(36) 0.950 ? . .
N(4) C(30) 1.361(5) ? . .
N(4) C(31) 1.483(4) ? . .
N(4) C(53) 1.488(4) ? . .
C(1) C(28) 1.384(6) ? . .
C(1) C(42) 1.379(6) ? . .
C(1) H(2) 0.950 ? . .
C(2) C(31) 1.547(5) ? . .
C(2) C(33) 1.524(6) ? . .
C(2) H(40) 0.950 ? . .
C(3) C(44) 1.524(6) ? . .
C(4) C(41) 1.404(6) ? . .
C(4) C(49) 1.392(5) ? . .
C(5) C(27) 1.603(7) ? . .
C(5) H(35) 0.950 ? . .
C(25) C(39) 1.389(6) ? . .
C(25) C(55) 1.387(7) ? . .
C(27) C(28) 1.383(6) ? . .
C(27) C(51) 1.430(6) ? . .
C(28) C(32) 1.542(5) ? . .
C(29) C(52) 1.369(5) ? . .
C(29) C(64) 1.393(6) ? . .
C(29) C(65) 1.515(6) ? . .
C(30) C(63) 1.551(6) ? . .
C(31) C(35) 1.524(5) ? . .
C(31) H(41) 0.950 ? . .
C(32) C(65) 1.555(5) ? . .
C(32) H(4) 0.950(5) ? . .
C(33) C(39) 1.402(6) ? . .
C(33) C(54) 1.381(5) ? . .
C(34) C(43) 1.533(7) ? . .
C(35) C(37) 1.376(5) ? . .
C(35) C(48) 1.365(5) ? . .
C(36) C(42) 1.389(7) ? . .
C(36) C(51) 1.373(7) ? . .
C(37) C(41) 1.394(6) ? . .
C(38) C(47) 1.562(6) ? . .
C(39) C(57) 1.526(6) ? . .
C(40) C(45) 1.393(6) ? . .
C(40) C(58) 1.411(6) ? . .
C(43) C(75) 1.496(7) ? . .
C(43) C(81) 1.490(7) ? . .
C(43) C(83) 1.483(7) ? . .
C(44) C(84) 1.482(6) ? . .
C(44) C(85) 1.491(6) ? . .
C(44) C(86) 1.474(7) ? . .
C(45) C(52) 1.368(6) ? . .
C(45) H(3) 0.950 ? . .
C(46) H(44) 0.950 ? . .
C(46) H(45) 0.950 ? . .
C(46) H(46) 0.950 ? . .
C(47) C(62) 1.538(6) ? . .
C(47) C(72) 1.524(7) ? . .
C(47) C(76) 1.527(6) ? . .
C(48) C(49) 1.395(5) ? . .
C(48) C(53) 1.492(5) ? . .
C(49) H(37) 0.950 ? . .
C(50) C(54) 1.376(7) ? . .
C(50) C(55) 1.398(7) ? . .
C(52) C(60) 1.499(6) ? . .
C(53) H(42) 0.950 ? . .
C(53) H(43) 0.950 ? . .
C(54) H(38) 0.950 ? . .
C(56) C(63) 1.539(5) ? . .
C(56) H(47) 0.950 ? . .
C(56) H(48) 0.950 ? . .
C(56) H(49) 0.950 ? . .
C(57) H(39) 0.950 ? . .
C(58) C(64) 1.399(7) ? . .
C(60) H(6) 0.950 ? . .
C(60) H(7) 0.950 ? . .
C(61) H(8) 0.950 ? . .
C(61) H(9) 0.950 ? . .
C(61) H(10) 0.950 ? . .
C(62) H(11) 0.950 ? . .
C(62) H(12) 0.950 ? . .
C(62) H(13) 0.950 ? . .
C(63) C(71) 1.518(6) ? . .
C(63) C(74) 1.536(6) ? . .
C(65) H(5) 0.950(5) ? . .
C(66) H(50) 0.950 ? . .
C(66) H(51) 0.950 ? . .
C(66) H(52) 0.950 ? . .
C(67) H(14) 0.950 ? . .
C(67) H(15) 0.950 ? . .
C(67) H(16) 0.950 ? . .
C(68) H(53) 0.950 ? . .
C(68) H(54) 0.950 ? . .
C(68) H(55) 0.950 ? . .
C(69) H(17) 0.950 ? . .
C(69) H(18) 0.950 ? . .
C(69) H(19) 0.950 ? . .
C(70) H(56) 0.950 ? . .
C(70) H(57) 0.950 ? . .
C(70) H(58) 0.950 ? . .
C(71) H(59) 0.950 ? . .
C(71) H(60) 0.950 ? . .
C(71) H(61) 0.950 ? . .
C(72) H(20) 0.950 ? . .
C(72) H(21) 0.950 ? . .
C(72) H(22) 0.950 ? . .
C(74) H(62) 0.950 ? . .
C(74) H(63) 0.950 ? . .
C(74) H(64) 0.950 ? . .
C(75) H(80) 0.950 ? . .
C(75) H(81) 0.950 ? . .
C(75) H(82) 0.950 ? . .
C(76) H(23) 0.950 ? . .
C(76) H(24) 0.950 ? . .
C(76) H(25) 0.950 ? . .
C(77) H(26) 0.950 ? . .
C(77) H(27) 0.950 ? . .
C(77) H(28) 0.950 ? . .
C(78) H(29) 0.950 ? . .
C(78) H(30) 0.950 ? . .
C(78) H(31) 0.950 ? . .
C(79) H(65) 0.950 ? . .
C(79) H(66) 0.950 ? . .
C(79) H(67) 0.950 ? . .
C(80) H(68) 0.950 ? . .
C(80) H(69) 0.950 ? . .
C(80) H(70) 0.950 ? . .
C(81) H(83) 0.950 ? . .
C(81) H(84) 0.950 ? . .
C(81) H(85) 0.950 ? . .
C(82) H(32) 0.950 ? . .
C(82) H(33) 0.950 ? . .
C(82) H(34) 0.950 ? . .
C(83) H(86) 0.950 ? . .
C(83) H(87) 0.950 ? . .
C(83) H(88) 0.950 ? . .
C(84) H(71) 0.950 ? . .
C(84) H(72) 0.950 ? . .
C(84) H(73) 0.950 ? . .
C(85) H(74) 0.950 ? . .
C(85) H(75) 0.950 ? . .
C(85) H(76) 0.950 ? . .
C(86) H(77) 0.950 ? . .
C(86) H(78) 0.950 ? . .
C(86) H(79) 0.950 ? . .

loop_
_geom_angle_atom_site_label_1
_geom_angle_atom_site_label_2
_geom_angle_atom_site_label_3
_geom_angle
_geom_angle_publ_flag
_geom_angle_site_symmetry_1
_geom_angle_site_symmetry_2
_geom_angle_site_symmetry_3
C(51) O(1) C(69) 114.1(3) ? . . .
C(4) O(2) C(66) 118.9(3) ? . . .
C(46) O(8) C(55) 116.8(3) ? . . .
C(40) O(9) C(61) 117.9(3) ? . . .
C(58) O(11) C(77) 114.8(3) ? . . .
C(41) O(12) C(80) 114.7(3) ? . . .
C(37) O(14) C(70) 124.5(3) ? . . .
C(42) O(15) C(67) 119.1(3) ? . . .
C(25) O(16) C(68) 113.4(2) ? . . .
C(36) O(18) C(78) 115.4(3) ? . . .
C(64) O(19) C(82) 122.9(3) ? . . .
C(50) O(20) C(79) 116.8(3) ? . . .
C(32) N(1) C(34) 120.8(3) ? . . .
C(32) N(1) H(1) 116.9 ? . . .
C(34) N(1) H(1) 122.3 ? . . .
C(38) N(2) C(60) 130.0(3) ? . . .
C(38) N(2) C(65) 120.1(3) ? . . .
C(60) N(2) C(65) 109.8(3) ? . . .
C(2) N(3) C(3) 121.9(3) ? . . .
C(2) N(3) H(36) 117.4 ? . . .
C(3) N(3) H(36) 120.8 ? . . .
C(30) N(4) C(31) 118.1(3) ? . . .
C(30) N(4) C(53) 130.6(3) ? . . .
C(31) N(4) C(53) 110.8(2) ? . . .
C(28) C(1) C(42) 121.8(4) ? . . .
C(28) C(1) H(2) 118.8 ? . . .
C(42) C(1) H(2) 119.4 ? . . .
N(3) C(2) C(31) 108.5(3) ? . . .
N(3) C(2) C(33) 111.6(2) ? . . .
N(3) C(2) H(40) 106.6 ? . . .
C(31) C(2) C(33) 112.6(2) ? . . .
C(31) C(2) H(40) 108.9 ? . . .
C(33) C(2) H(40) 108.4 ? . . .
O(13) C(3) N(3) 120.7(3) ? . . .
O(13) C(3) C(44) 122.2(3) ? . . .
N(3) C(3) C(44) 117.1(3) ? . . .
O(2) C(4) C(41) 114.1(3) ? . . .
O(2) C(4) C(49) 123.4(3) ? . . .
C(41) C(4) C(49) 122.5(3) ? . . .
O(6) C(5) C(27) 111.7(5) ? . . .
O(6) C(5) H(35) 124.8 ? . . .
C(27) C(5) H(35) 123.5 ? . . .
O(16) C(25) C(39) 117.3(4) ? . . .
O(16) C(25) C(55) 120.9(4) ? . . .
C(39) C(25) C(55) 121.7(4) ? . . .
C(5) C(27) C(28) 115.0(4) ? . . .
C(5) C(27) C(51) 125.6(4) ? . . .
C(28) C(27) C(51) 118.8(4) ? . . .
C(1) C(28) C(27) 119.3(3) ? . . .
C(1) C(28) C(32) 117.9(3) ? . . .
C(27) C(28) C(32) 122.6(3) ? . . .
C(52) C(29) C(64) 120.4(4) ? . . .
C(52) C(29) C(65) 110.4(3) ? . . .
C(64) C(29) C(65) 129.2(3) ? . . .
O(3) C(30) N(4) 120.2(3) ? . . .
O(3) C(30) C(63) 120.0(3) ? . . .
N(4) C(30) C(63) 119.8(3) ? . . .
N(4) C(31) C(2) 115.0(2) ? . . .
N(4) C(31) C(35) 101.3(2) ? . . .
N(4) C(31) H(41) 108.2 ? . . .
C(2) C(31) C(35) 112.2(2) ? . . .
C(2) C(31) H(41) 110.4 ? . . .
C(35) C(31) H(41) 109.3 ? . . .
N(1) C(32) C(28) 112.1(3) ? . . .
N(1) C(32) C(65) 111.6(3) ? . . .
N(1) C(32) H(4) 106.7(4) ? . . .
C(28) C(32) C(65) 110.5(2) ? . . .
C(28) C(32) H(4) 107.1(4) ? . . .
C(65) C(32) H(4) 108.6(4) ? . . .
C(2) C(33) C(39) 123.3(3) ? . . .
C(2) C(33) C(54) 118.9(3) ? . . .
C(39) C(33) C(54) 117.3(4) ? . . .
O(4) C(34) N(1) 121.9(4) ? . . .
O(4) C(34) C(43) 121.1(3) ? . . .
N(1) C(34) C(43) 117.0(3) ? . . .
C(31) C(35) C(37) 128.6(3) ? . . .
C(31) C(35) C(48) 110.2(3) ? . . .
C(37) C(35) C(48) 121.2(3) ? . . .
O(18) C(36) C(42) 121.3(4) ? . . .
O(18) C(36) C(51) 119.1(4) ? . . .
C(42) C(36) C(51) 119.6(4) ? . . .
O(14) C(37) C(35) 114.3(3) ? . . .
O(14) C(37) C(41) 126.2(3) ? . . .
C(35) C(37) C(41) 119.5(3) ? . . .
O(7) C(38) N(2) 121.2(4) ? . . .
O(7) C(38) C(47) 119.3(4) ? . . .
N(2) C(38) C(47) 119.4(4) ? . . .
C(25) C(39) C(33) 120.2(4) ? . . .
C(25) C(39) C(57) 114.2(4) ? . . .
C(33) C(39) C(57) 125.7(4) ? . . .
O(9) C(40) C(45) 126.1(3) ? . . .
O(9) C(40) C(58) 113.8(4) ? . . .
C(45) C(40) C(58) 120.0(4) ? . . .
O(12) C(41) C(4) 120.0(3) ? . . .
O(12) C(41) C(37) 121.5(3) ? . . .
C(4) C(41) C(37) 118.4(3) ? . . .
O(15) C(42) C(1) 125.6(4) ? . . .
O(15) C(42) C(36) 114.7(4) ? . . .
C(1) C(42) C(36) 119.7(4) ? . . .
C(34) C(43) C(75) 106.7(3) ? . . .
C(34) C(43) C(81) 115.5(3) ? . . .
C(34) C(43) C(83) 108.4(4) ? . . .
C(75) C(43) C(81) 109.7(4) ? . . .
C(75) C(43) C(83) 106.9(4) ? . . .
C(81) C(43) C(83) 109.3(4) ? . . .
C(3) C(44) C(84) 116.1(3) ? . . .
C(3) C(44) C(85) 107.4(3) ? . . .
C(3) C(44) C(86) 108.8(3) ? . . .
C(84) C(44) C(85) 106.7(3) ? . . .
C(84) C(44) C(86) 109.0(4) ? . . .
C(85) C(44) C(86) 108.6(4) ? . . .
C(40) C(45) C(52) 118.9(3) ? . . .
C(40) C(45) H(3) 119.7 ? . . .
C(52) C(45) H(3) 121.4 ? . . .
O(8) C(46) H(44) 109.5 ? . . .
O(8) C(46) H(45) 111.3 ? . . .
O(8) C(46) H(46) 107.5 ? . . .
H(44) C(46) H(45) 109.5 ? . . .
H(44) C(46) H(46) 109.5 ? . . .
H(45) C(46) H(46) 109.5 ? . . .
C(38) C(47) C(62) 109.0(3) ? . . .
C(38) C(47) C(72) 107.1(3) ? . . .
C(38) C(47) C(76) 113.4(3) ? . . .
C(62) C(47) C(72) 107.7(3) ? . . .
C(62) C(47) C(76) 110.7(3) ? . . .
C(72) C(47) C(76) 108.7(3) ? . . .
C(35) C(48) C(49) 121.8(3) ? . . .
C(35) C(48) C(53) 111.7(3) ? . . .
C(49) C(48) C(53) 126.5(3) ? . . .
C(4) C(49) C(48) 116.5(3) ? . . .
C(4) C(49) H(37) 121.8 ? . . .
C(48) C(49) H(37) 121.7 ? . . .
O(20) C(50) C(54) 126.9(4) ? . . .
O(20) C(50) C(55) 113.1(4) ? . . .
C(54) C(50) C(55) 120.1(4) ? . . .
O(1) C(51) C(27) 119.7(4) ? . . .
O(1) C(51) C(36) 119.6(4) ? . . .
C(27) C(51) C(36) 120.6(4) ? . . .
C(29) C(52) C(45) 122.1(4) ? . . .
C(29) C(52) C(60) 110.0(3) ? . . .
C(45) C(52) C(60) 127.9(3) ? . . .
N(4) C(53) C(48) 102.0(2) ? . . .
N(4) C(53) H(42) 110.7 ? . . .
N(4) C(53) H(43) 110.8 ? . . .
C(48) C(53) H(42) 112.4 ? . . .
C(48) C(53) H(43) 111.2 ? . . .
H(42) C(53) H(43) 109.5 ? . . .
C(33) C(54) C(50) 122.7(4) ? . . .
C(33) C(54) H(38) 117.4 ? . . .
C(50) C(54) H(38) 119.9 ? . . .
O(8) C(55) C(25) 120.3(4) ? . . .
O(8) C(55) C(50) 121.8(4) ? . . .
C(25) C(55) C(50) 117.8(4) ? . . .
C(63) C(56) H(47) 110.1 ? . . .
C(63) C(56) H(48) 111.3 ? . . .
C(63) C(56) H(49) 106.9 ? . . .
H(47) C(56) H(48) 109.5 ? . . .
H(47) C(56) H(49) 109.5 ? . . .
H(48) C(56) H(49) 109.5 ? . . .
O(5) C(57) C(39) 120.4(4) ? . . .
O(5) C(57) H(39) 118.4 ? . . .
C(39) C(57) H(39) 121.1 ? . . .
O(11) C(58) C(40) 119.6(4) ? . . .
O(11) C(58) C(64) 120.6(3) ? . . .
C(40) C(58) C(64) 119.6(4) ? . . .
N(2) C(60) C(52) 103.9(3) ? . . .
N(2) C(60) H(6) 110.6 ? . . .
N(2) C(60) H(7) 110.2 ? . . .
C(52) C(60) H(6) 111.4 ? . . .
C(52) C(60) H(7) 111.2 ? . . .
H(6) C(60) H(7) 109.5 ? . . .
O(9) C(61) H(8) 109.2 ? . . .
O(9) C(61) H(9) 110.9 ? . . .
O(9) C(61) H(10) 108.3 ? . . .
H(8) C(61) H(9) 109.5 ? . . .
H(8) C(61) H(10) 109.5 ? . . .
H(9) C(61) H(10) 109.5 ? . . .
C(47) C(62) H(11) 110.2 ? . . .
C(47) C(62) H(12) 112.2 ? . . .
C(47) C(62) H(13) 106.0 ? . . .
H(11) C(62) H(12) 109.5 ? . . .
H(11) C(62) H(13) 109.5 ? . . .
H(12) C(62) H(13) 109.5 ? . . .
C(30) C(63) C(56) 108.6(3) ? . . .
C(30) C(63) C(71) 113.2(3) ? . . .
C(30) C(63) C(74) 106.9(3) ? . . .
C(56) C(63) C(71) 112.1(3) ? . . .
C(56) C(63) C(74) 107.8(3) ? . . .
C(71) C(63) C(74) 108.0(3) ? . . .
O(19) C(64) C(29) 115.9(4) ? . . .
O(19) C(64) C(58) 125.2(4) ? . . .
C(29) C(64) C(58) 118.9(4) ? . . .
N(2) C(65) C(29) 102.4(3) ? . . .
N(2) C(65) C(32) 115.8(3) ? . . .
N(2) C(65) H(5) 108.0(4) ? . . .
C(29) C(65) C(32) 111.5(3) ? . . .
C(29) C(65) H(5) 109.3(4) ? . . .
C(32) C(65) H(5) 109.4(4) ? . . .
O(2) C(66) H(50) 108.3 ? . . .
O(2) C(66) H(51) 110.9 ? . . .
O(2) C(66) H(52) 109.2 ? . . .
H(50) C(66) H(51) 109.5 ? . . .
H(50) C(66) H(52) 109.5 ? . . .
H(51) C(66) H(52) 109.5 ? . . .
O(15) C(67) H(14) 110.2 ? . . .
O(15) C(67) H(15) 110.9 ? . . .
O(15) C(67) H(16) 107.3 ? . . .
H(14) C(67) H(15) 109.5 ? . . .
H(14) C(67) H(16) 109.5 ? . . .
H(15) C(67) H(16) 109.5 ? . . .
O(16) C(68) H(53) 109.7 ? . . .
O(16) C(68) H(54) 110.2 ? . . .
O(16) C(68) H(55) 108.4 ? . . .
H(53) C(68) H(54) 109.5 ? . . .
H(53) C(68) H(55) 109.5 ? . . .
H(54) C(68) H(55) 109.5 ? . . .
O(1) C(69) H(17) 109.4 ? . . .
O(1) C(69) H(18) 110.3 ? . . .
O(1) C(69) H(19) 108.8 ? . . .
H(17) C(69) H(18) 109.5 ? . . .
H(17) C(69) H(19) 109.5 ? . . .
H(18) C(69) H(19) 109.5 ? . . .
O(14) C(70) H(56) 109.0 ? . . .
O(14) C(70) H(57) 111.1 ? . . .
O(14) C(70) H(58) 108.3 ? . . .
H(56) C(70) H(57) 109.5 ? . . .
H(56) C(70) H(58) 109.5 ? . . .
H(57) C(70) H(58) 109.5 ? . . .
C(63) C(71) H(59) 109.2 ? . . .
C(63) C(71) H(60) 111.8 ? . . .
C(63) C(71) H(61) 107.4 ? . . .
H(59) C(71) H(60) 109.5 ? . . .
H(59) C(71) H(61) 109.5 ? . . .
H(60) C(71) H(61) 109.5 ? . . .
C(47) C(72) H(20) 107.7 ? . . .
C(47) C(72) H(21) 113.0 ? . . .
C(47) C(72) H(22) 107.7 ? . . .
H(20) C(72) H(21) 109.5 ? . . .
H(20) C(72) H(22) 109.5 ? . . .
H(21) C(72) H(22) 109.5 ? . . .
C(63) C(74) H(62) 108.4 ? . . .
C(63) C(74) H(63) 111.9 ? . . .
C(63) C(74) H(64) 108.1 ? . . .
H(62) C(74) H(63) 109.5 ? . . .
H(62) C(74) H(64) 109.5 ? . . .
H(63) C(74) H(64) 109.5 ? . . .
C(43) C(75) H(80) 110.0 ? . . .
C(43) C(75) H(81) 113.0 ? . . .
C(43) C(75) H(82) 105.3 ? . . .
H(80) C(75) H(81) 109.5 ? . . .
H(80) C(75) H(82) 109.5 ? . . .
H(81) C(75) H(82) 109.5 ? . . .
C(47) C(76) H(23) 109.5 ? . . .
C(47) C(76) H(24) 112.6 ? . . .
C(47) C(76) H(25) 106.3 ? . . .
H(23) C(76) H(24) 109.5 ? . . .
H(23) C(76) H(25) 109.5 ? . . .
H(24) C(76) H(25) 109.5 ? . . .
O(11) C(77) H(26) 109.7 ? . . .
O(11) C(77) H(27) 109.7 ? . . .
O(11) C(77) H(28) 109.0 ? . . .
H(26) C(77) H(27) 109.5 ? . . .
H(26) C(77) H(28) 109.5 ? . . .
H(27) C(77) H(28) 109.5 ? . . .
O(18) C(78) H(29) 108.5 ? . . .
O(18) C(78) H(30) 111.8 ? . . .
O(18) C(78) H(31) 108.1 ? . . .
H(29) C(78) H(30) 109.5 ? . . .
H(29) C(78) H(31) 109.5 ? . . .
H(30) C(78) H(31) 109.5 ? . . .
O(20) C(79) H(65) 110.3 ? . . .
O(20) C(79) H(66) 110.1 ? . . .
O(20) C(79) H(67) 108.0 ? . . .
H(65) C(79) H(66) 109.5 ? . . .
H(65) C(79) H(67) 109.5 ? . . .
H(66) C(79) H(67) 109.5 ? . . .
O(12) C(80) H(68) 109.2 ? . . .
O(12) C(80) H(69) 110.8 ? . . .
O(12) C(80) H(70) 108.5 ? . . .
H(68) C(80) H(69) 109.5 ? . . .
H(68) C(80) H(70) 109.5 ? . . .
H(69) C(80) H(70) 109.5 ? . . .
C(43) C(81) H(83) 110.0 ? . . .
C(43) C(81) H(84) 111.3 ? . . .
C(43) C(81) H(85) 107.1 ? . . .
H(83) C(81) H(84) 109.5 ? . . .
H(83) C(81) H(85) 109.5 ? . . .
H(84) C(81) H(85) 109.5 ? . . .
O(19) C(82) H(32) 108.6 ? . . .
O(19) C(82) H(33) 110.1 ? . . .
O(19) C(82) H(34) 109.7 ? . . .
H(32) C(82) H(33) 109.5 ? . . .
H(32) C(82) H(34) 109.5 ? . . .
H(33) C(82) H(34) 109.5 ? . . .
C(43) C(83) H(86) 110.2 ? . . .
C(43) C(83) H(87) 112.0 ? . . .
C(43) C(83) H(88) 106.1 ? . . .
H(86) C(83) H(87) 109.5 ? . . .
H(86) C(83) H(88) 109.5 ? . . .
H(87) C(83) H(88) 109.5 ? . . .
C(44) C(84) H(71) 109.3 ? . . .
C(44) C(84) H(72) 111.0 ? . . .
C(44) C(84) H(73) 108.1 ? . . .
H(71) C(84) H(72) 109.5 ? . . .
H(71) C(84) H(73) 109.5 ? . . .
H(72) C(84) H(73) 109.5 ? . . .
C(44) C(85) H(74) 108.2 ? . . .
C(44) C(85) H(75) 112.1 ? . . .
C(44) C(85) H(76) 108.1 ? . . .
H(74) C(85) H(75) 109.5 ? . . .
H(74) C(85) H(76) 109.5 ? . . .
H(75) C(85) H(76) 109.5 ? . . .
C(44) C(86) H(77) 111.9 ? . . .
C(44) C(86) H(78) 109.9 ? . . .
C(44) C(86) H(79) 106.5 ? . . .
H(77) C(86) H(78) 109.5 ? . . .
H(77) C(86) H(79) 109.5 ? . . .
H(78) C(86) H(79) 109.5 ? . . .

loop_
_geom_torsion_atom_site_label_1
_geom_torsion_atom_site_label_2
_geom_torsion_atom_site_label_3
_geom_torsion_atom_site_label_4
_geom_torsion
_geom_torsion_publ_flag
_geom_torsion_site_symmetry_1
_geom_torsion_site_symmetry_2
_geom_torsion_site_symmetry_3
_geom_torsion_site_symmetry_4
C(69) O(1) C(51) C(27) 90.5(4) ? . . . .
C(69) O(1) C(51) C(36) -91.7(4) ? . . . .
C(66) O(2) C(4) C(41) -177.8(3) ? . . . .
C(66) O(2) C(4) C(49) 2.4(5) ? . . . .
C(46) O(8) C(55) C(25) -71.5(5) ? . . . .
C(46) O(8) C(55) C(50) 109.8(4) ? . . . .
C(61) O(9) C(40) C(45) 1.2(5) ? . . . .
C(61) O(9) C(40) C(58) -177.3(3) ? . . . .
C(77) O(11) C(58) C(40) 83.5(4) ? . . . .
C(77) O(11) C(58) C(64) -100.0(4) ? . . . .
C(80) O(12) C(41) C(4) 74.7(4) ? . . . .
C(80) O(12) C(41) C(37) -109.8(4) ? . . . .
C(70) O(14) C(37) C(35) -164.6(3) ? . . . .
C(70) O(14) C(37) C(41) 17.1(5) ? . . . .
C(67) O(15) C(42) C(1) -0.3(6) ? . . . .
C(67) O(15) C(42) C(36) 179.5(3) ? . . . .
C(68) O(16) C(25) C(39) 106.0(3) ? . . . .
C(68) O(16) C(25) C(55) -78.2(4) ? . . . .
C(78) O(18) C(36) C(42) 87.9(4) ? . . . .
C(78) O(18) C(36) C(51) -90.9(5) ? . . . .
C(82) O(19) C(64) C(29) 147.2(4) ? . . . .
C(82) O(19) C(64) C(58) -35.7(6) ? . . . .
C(79) O(20) C(50) C(54) 1.9(6) ? . . . .
C(79) O(20) C(50) C(55) -177.3(3) ? . . . .
C(32) N(1) C(34) O(4) 0.7(5) ? . . . .
C(32) N(1) C(34) C(43) 178.6(3) ? . . . .
C(34) N(1) C(32) C(28) -79.3(4) ? . . . .
C(34) N(1) C(32) C(65) 156.1(3) ? . . . .
C(38) N(2) C(60) C(52) -158.3(4) ? . . . .
C(60) N(2) C(38) O(7) -174.1(3) ? . . . .
C(60) N(2) C(38) C(47) 8.4(6) ? . . . .
C(38) N(2) C(65) C(29) 158.0(3) ? . . . .
C(38) N(2) C(65) C(32) -80.4(4) ? . . . .
C(65) N(2) C(38) O(7) 10.0(6) ? . . . .
C(65) N(2) C(38) C(47) -167.4(3) ? . . . .
C(60) N(2) C(65) C(29) -18.7(3) ? . . . .
C(60) N(2) C(65) C(32) 102.9(3) ? . . . .
C(65) N(2) C(60) C(52) 17.9(3) ? . . . .
C(2) N(3) C(3) O(13) -1.1(5) ? . . . .
C(2) N(3) C(3) C(44) 178.9(3) ? . . . .
C(3) N(3) C(2) C(31) 161.6(3) ? . . . .
C(3) N(3) C(2) C(33) -73.7(4) ? . . . .
C(30) N(4) C(31) C(2) -86.7(4) ? . . . .
C(30) N(4) C(31) C(35) 152.1(3) ? . . . .
C(31) N(4) C(30) O(3) 9.2(5) ? . . . .
C(31) N(4) C(30) C(63) -168.1(3) ? . . . .
C(30) N(4) C(53) C(48) -152.2(3) ? . . . .
C(53) N(4) C(30) O(3) 179.7(3) ? . . . .
C(53) N(4) C(30) C(63) 2.4(5) ? . . . .
C(31) N(4) C(53) C(48) 18.9(3) ? . . . .
C(53) N(4) C(31) C(2) 100.9(3) ? . . . .
C(53) N(4) C(31) C(35) -20.2(3) ? . . . .
C(28) C(1) C(42) O(15) -178.5(3) ? . . . .
C(28) C(1) C(42) C(36) 1.7(6) ? . . . .
C(42) C(1) C(28) C(27) 0.1(4) ? . . . .
C(42) C(1) C(28) C(32) -174.6(3) ? . . . .
N(3) C(2) C(31) N(4) 78.6(3) ? . . . .
N(3) C(2) C(31) C(35) -166.4(2) ? . . . .
N(3) C(2) C(33) C(39) 156.9(3) ? . . . .
N(3) C(2) C(33) C(54) -30.8(4) ? . . . .
C(31) C(2) C(33) C(39) -80.8(4) ? . . . .
C(31) C(2) C(33) C(54) 91.5(3) ? . . . .
C(33) C(2) C(31) N(4) -45.5(4) ? . . . .
C(33) C(2) C(31) C(35) 69.5(3) ? . . . .
O(13) C(3) C(44) C(84) -177.2(4) ? . . . .
O(13) C(3) C(44) C(85) 63.6(5) ? . . . .
O(13) C(3) C(44) C(86) -53.8(5) ? . . . .
N(3) C(3) C(44) C(84) 2.8(5) ? . . . .
N(3) C(3) C(44) C(85) -116.4(4) ? . . . .
N(3) C(3) C(44) C(86) 126.2(4) ? . . . .
O(2) C(4) C(41) O(12) -3.3(5) ? . . . .
O(2) C(4) C(41) C(37) -179.0(3) ? . . . .
O(2) C(4) C(49) C(48) 178.1(3) ? . . . .
C(41) C(4) C(49) C(48) -1.6(5) ? . . . .
C(49) C(4) C(41) O(12) 176.4(3) ? . . . .
C(49) C(4) C(41) C(37) 0.8(6) ? . . . .
O(6) C(5) C(27) C(28) 164.3(4) ? . . . .
O(6) C(5) C(27) C(51) -24.4(7) ? . . . .
O(16) C(25) C(39) C(33) 179.8(3) ? . . . .
O(16) C(25) C(39) C(57) -0.3(5) ? . . . .
O(16) C(25) C(55) O(8) 1.6(6) ? . . . .
O(16) C(25) C(55) C(50) -179.8(3) ? . . . .
C(39) C(25) C(55) O(8) 177.1(3) ? . . . .
C(39) C(25) C(55) C(50) -4.2(6) ? . . . .
C(55) C(25) C(39) C(33) 4.1(6) ? . . . .
C(55) C(25) C(39) C(57) -176.0(3) ? . . . .
C(5) C(27) C(28) C(1) 170.4(3) ? . . . .
C(5) C(27) C(28) C(32) -15.2(5) ? . . . .
C(5) C(27) C(51) O(1) 8.1(6) ? . . . .
C(5) C(27) C(51) C(36) -169.7(4) ? . . . .
C(28) C(27) C(51) O(1) 179.1(3) ? . . . .
C(28) C(27) C(51) C(36) 1.3(6) ? . . . .
C(51) C(27) C(28) C(1) -1.5(5) ? . . . .
C(51) C(27) C(28) C(32) 172.9(3) ? . . . .
C(1) C(28) C(32) N(1) -35.8(4) ? . . . .
C(1) C(28) C(32) C(65) 89.4(4) ? . . . .
C(27) C(28) C(32) N(1) 149.7(3) ? . . . .
C(27) C(28) C(32) C(65) -85.1(4) ? . . . .
C(52) C(29) C(64) O(19) 178.0(3) ? . . . .
C(52) C(29) C(64) C(58) 0.7(5) ? . . . .
C(64) C(29) C(52) C(45) -0.5(5) ? . . . .
C(64) C(29) C(52) C(60) -179.9(3) ? . . . .
C(52) C(29) C(65) N(2) 12.5(3) ? . . . .
C(52) C(29) C(65) C(32) -112.0(3) ? . . . .
C(65) C(29) C(52) C(45) 177.5(3) ? . . . .
C(65) C(29) C(52) C(60) -1.9(4) ? . . . .
C(64) C(29) C(65) N(2) -169.8(3) ? . . . .
C(64) C(29) C(65) C(32) 65.8(4) ? . . . .
C(65) C(29) C(64) O(19) 0.4(5) ? . . . .
C(65) C(29) C(64) C(58) -176.9(3) ? . . . .
O(3) C(30) C(63) C(56) -104.4(4) ? . . . .
O(3) C(30) C(63) C(71) 130.4(4) ? . . . .
O(3) C(30) C(63) C(74) 11.7(5) ? . . . .
N(4) C(30) C(63) C(56) 72.9(4) ? . . . .
N(4) C(30) C(63) C(71) -52.3(4) ? . . . .
N(4) C(30) C(63) C(74) -171.0(3) ? . . . .
N(4) C(31) C(35) C(37) -165.8(3) ? . . . .
N(4) C(31) C(35) C(48) 13.9(3) ? . . . .
C(2) C(31) C(35) C(37) 71.0(4) ? . . . .
C(2) C(31) C(35) C(48) -109.3(3) ? . . . .
N(1) C(32) C(65) N(2) 81.3(3) ? . . . .
N(1) C(32) C(65) C(29) -162.2(2) ? . . . .
C(28) C(32) C(65) N(2) -44.2(4) ? . . . .
C(28) C(32) C(65) C(29) 72.3(4) ? . . . .
C(2) C(33) C(39) C(25) 171.8(3) ? . . . .
C(2) C(33) C(39) C(57) -8.1(5) ? . . . .
C(2) C(33) C(54) C(50) -175.5(3) ? . . . .
C(39) C(33) C(54) C(50) -2.7(5) ? . . . .
C(54) C(33) C(39) C(25) -0.6(5) ? . . . .
C(54) C(33) C(39) C(57) 179.5(3) ? . . . .
O(4) C(34) C(43) C(75) -58.9(5) ? . . . .
O(4) C(34) C(43) C(81) 178.9(4) ? . . . .
O(4) C(34) C(43) C(83) 56.0(5) ? . . . .
N(1) C(34) C(43) C(75) 123.2(4) ? . . . .
N(1) C(34) C(43) C(81) 1.0(6) ? . . . .
N(1) C(34) C(43) C(83) -122.0(4) ? . . . .
C(31) C(35) C(37) O(14) 4.0(5) ? . . . .
C(31) C(35) C(37) C(41) -177.6(3) ? . . . .
C(31) C(35) C(48) C(49) 176.5(3) ? . . . .
C(31) C(35) C(48) C(53) -2.8(4) ? . . . .
C(37) C(35) C(48) C(49) -3.8(5) ? . . . .
C(37) C(35) C(48) C(53) 176.9(3) ? . . . .
C(48) C(35) C(37) O(14) -175.6(3) ? . . . .
C(48) C(35) C(37) C(41) 2.8(5) ? . . . .
O(18) C(36) C(42) O(15) -0.5(6) ? . . . .
O(18) C(36) C(42) C(1) 179.3(3) ? . . . .
O(18) C(36) C(51) O(1) 1.5(6) ? . . . .
O(18) C(36) C(51) C(27) 179.2(3) ? . . . .
C(42) C(36) C(51) O(1) -177.3(3) ? . . . .
C(42) C(36) C(51) C(27) 0.4(6) ? . . . .
C(51) C(36) C(42) O(15) 178.3(3) ? . . . .
C(51) C(36) C(42) C(1) -1.9(6) ? . . . .
O(14) C(37) C(41) O(12) 1.3(6) ? . . . .
O(14) C(37) C(41) C(4) 176.9(3) ? . . . .
C(35) C(37) C(41) O(12) -176.9(3) ? . . . .
C(35) C(37) C(41) C(4) -1.3(5) ? . . . .
O(7) C(38) C(47) C(62) -112.4(4) ? . . . .
O(7) C(38) C(47) C(72) 3.9(5) ? . . . .
O(7) C(38) C(47) C(76) 123.7(4) ? . . . .
N(2) C(38) C(47) C(62) 65.1(5) ? . . . .
N(2) C(38) C(47) C(72) -178.6(3) ? . . . .
N(2) C(38) C(47) C(76) -58.8(5) ? . . . .
C(25) C(39) C(57) O(5) 139.5(4) ? . . . .
C(33) C(39) C(57) O(5) -40.6(6) ? . . . .
O(9) C(40) C(45) C(52) 178.8(3) ? . . . .
O(9) C(40) C(58) O(11) -1.9(5) ? . . . .
O(9) C(40) C(58) C(64) -178.4(3) ? . . . .
C(45) C(40) C(58) O(11) 179.5(3) ? . . . .
C(45) C(40) C(58) C(64) 3.0(6) ? . . . .
C(58) C(40) C(45) C(52) -2.8(5) ? . . . .
C(40) C(45) C(52) C(29) 1.5(5) ? . . . .
C(40) C(45) C(52) C(60) -179.2(3) ? . . . .
C(35) C(48) C(49) C(4) 3.1(5) ? . . . .
C(35) C(48) C(53) N(4) -9.6(3) ? . . . .
C(49) C(48) C(53) N(4) 171.2(3) ? . . . .
C(53) C(48) C(49) C(4) -177.7(3) ? . . . .
O(20) C(50) C(54) C(33) -176.5(3) ? . . . .
O(20) C(50) C(55) O(8) -1.2(6) ? . . . .
O(20) C(50) C(55) C(25) -179.9(3) ? . . . .
C(54) C(50) C(55) O(8) 179.6(3) ? . . . .
C(54) C(50) C(55) C(25) 0.9(6) ? . . . .
C(55) C(50) C(54) C(33) 2.6(6) ? . . . .
C(29) C(52) C(60) N(2) -9.7(4) ? . . . .
C(45) C(52) C(60) N(2) 170.9(3) ? . . . .
O(11) C(58) C(64) O(19) 4.6(6) ? . . . .
O(11) C(58) C(64) C(29) -178.4(3) ? . . . .
C(40) C(58) C(64) O(19) -179.0(3) ? . . . .
C(40) C(58) C(64) C(29) -2.0(6) ? . . . .

loop_
_geom_contact_atom_site_label_1
_geom_contact_atom_site_label_2
_geom_contact_distance
_geom_contact_publ_flag
_geom_contact_site_symmetry_1
_geom_contact_site_symmetry_2
O(1) H(3) 3.195 ? . 64502
O(1) H(6) 2.998 ? . 64502
O(1) H(11) 3.236 ? . 64502
O(1) H(66) 2.841 ? . 75603
O(2) C(65) 3.568(4) ? . 65603
O(2) H(5) 2.673(4) ? . 65603
O(3) C(61) 3.541(4) ? . 64502
O(3) H(8) 3.144 ? . 64502
O(3) H(9) 3.181 ? . 64502
O(4) C(61) 3.499(4) ? . 64502
O(4) C(69) 3.084(4) ? . 64502
O(4) H(9) 3.262 ? . 64502
O(4) H(10) 2.880 ? . 64502
O(4) H(17) 2.733 ? . 64502
O(4) H(18) 2.821 ? . 64502
O(4) H(19) 3.200 ? . 64502
O(5) C(53) 3.596(4) ? . 65602
O(5) C(68) 3.376(5) ? . 65602
O(5) H(43) 2.848 ? . 65602
O(5) H(53) 3.450 ? . 65602
O(5) H(55) 2.529 ? . 65602
O(5) H(61) 3.573 ? . 65602
O(6) C(60) 3.242(5) ? . 64502
O(6) H(3) 3.387 ? . 64502
O(6) H(6) 2.943 ? . 64502
O(6) H(7) 2.731 ? . 64502
O(6) H(24) 3.482 ? . 64502
O(6) H(25) 3.010 ? . 64502
O(7) H(56) 3.552 ? . .
O(7) H(84) 3.269 ? . 65603
O(8) C(70) 3.242(5) ? . 64602
O(8) H(57) 2.783 ? . 64602
O(8) H(58) 2.838 ? . 64602
O(9) H(49) 3.206 ? . 65502
O(9) H(62) 3.035 ? . 65502
O(9) H(75) 3.067 ? . 45404
O(11) H(62) 3.345 ? . 65502
O(11) H(74) 3.195 ? . 45404
O(12) H(5) 3.511(4) ? . 65603
O(12) H(80) 3.419 ? . 65603
O(12) H(83) 3.296 ? . .
O(12) H(84) 3.586 ? . .
O(12) H(85) 3.255 ? . 65603
O(13) C(66) 3.464(4) ? . 65602
O(13) C(68) 3.010(4) ? . 65602
O(13) H(15) 3.432 ? . .
O(13) H(51) 3.331 ? . 65602
O(13) H(52) 2.748 ? . 65602
O(13) H(53) 2.507 ? . 65602
O(13) H(54) 2.848 ? . 65602
O(13) H(55) 3.214 ? . 65602
O(14) C(67) 3.416(5) ? . .
O(14) H(14) 3.556 ? . .
O(14) H(15) 3.286 ? . .
O(14) H(16) 2.888 ? . .
O(14) H(83) 2.976 ? . .
O(15) C(77) 3.591(5) ? . 65502
O(15) H(27) 2.906 ? . 65502
O(15) H(28) 3.541 ? . 65502
O(15) H(73) 3.542 ? . .
O(15) H(77) 3.230 ? . .
O(16) C(53) 3.390(4) ? . 65602
O(16) H(37) 3.522 ? . 65602
O(16) H(42) 2.530 ? . 65602
O(16) H(43) 3.570 ? . 65602
O(16) H(47) 2.687 ? . 65602
O(16) H(60) 3.245 ? . 65602
O(16) H(61) 3.422 ? . 65602
O(18) H(27) 3.122 ? . 65502
O(18) H(28) 3.482 ? . 65502
O(18) H(33) 3.032 ? . 65502
O(18) H(34) 3.587 ? . 65502
O(19) H(68) 2.893 ? . 65603
O(20) C(62) 3.456(5) ? . 55504
O(20) H(11) 3.392 ? . 55504
O(20) H(12) 3.213 ? . 55504
O(20) H(13) 3.194 ? . 55504
O(20) H(50) 3.597 ? . 65602
O(20) H(69) 3.197 ? . 64602
O(20) H(70) 3.539 ? . 64602
N(3) H(15) 2.794 ? . .
C(1) H(10) 3.406 ? . 64502
C(2) H(15) 3.173 ? . .
C(3) H(15) 3.018 ? . .
C(3) H(52) 3.515 ? . 65602
C(5) H(3) 3.091 ? . 64502
C(5) H(7) 3.246 ? . 64502
C(5) H(19) 3.039 ? . 64502
C(25) H(37) 3.128 ? . 65602
C(25) H(42) 3.335 ? . 65602
C(27) H(3) 3.027 ? . 64502
C(27) H(10) 3.303 ? . 64502
C(28) H(10) 3.244 ? . 64502
C(29) H(51) 3.212 ? . 65603
C(30) H(9) 3.523 ? . 64502
C(31) H(15) 3.450 ? . .
C(33) H(37) 3.581 ? . 65602
C(33) H(52) 3.519 ? . 65602
C(35) H(87) 3.100 ? . .
C(36) H(8) 3.480 ? . 64502
C(37) H(83) 3.142 ? . .
C(37) H(87) 3.107 ? . .
C(39) H(37) 3.121 ? . 65602
C(40) C(85) 3.582(5) ? . 45404
C(40) H(74) 3.343 ? . 45404
C(40) H(75) 3.047 ? . 45404
C(41) H(83) 3.324 ? . .
C(41) H(87) 3.403 ? . .
C(42) H(8) 3.401 ? . 64502
C(46) H(20) 3.597 ? . 55504
C(46) H(21) 3.217 ? . 64602
C(46) H(57) 3.279 ? . 64602
C(48) H(87) 3.337 ? . .
C(49) H(46) 3.384 ? . 64602
C(50) H(50) 3.460 ? . 65602
C(51) H(3) 3.064 ? . 64502
C(51) H(10) 3.559 ? . 64502
C(53) O(5) 3.596(4) ? . 64602
C(53) O(16) 3.390(4) ? . 64602
C(53) C(57) 3.574(5) ? . 64602
C(54) H(52) 3.445 ? . 65602
C(55) H(37) 3.519 ? . 65602
C(56) H(9) 3.566 ? . 64502
C(56) H(26) 3.225 ? . 64502
C(56) H(54) 3.121 ? . 64602
C(57) C(53) 3.574(5) ? . 65602
C(57) H(37) 3.570 ? . 65602
C(57) H(42) 3.276 ? . 65602
C(57) H(43) 3.046 ? . 65602
C(57) H(61) 3.357 ? . 65602
C(58) H(74) 3.016 ? . 45404
C(58) H(75) 3.373 ? . 45404
C(60) O(6) 3.242(5) ? . 65502
C(61) O(3) 3.541(4) ? . 65502
C(61) O(4) 3.499(4) ? . 65502
C(61) H(31) 3.535 ? . 65502
C(61) H(49) 3.315 ? . 65502
C(61) H(88) 3.317 ? . 65502
C(62) O(20) 3.456(5) ? . 45404
C(62) H(44) 3.185 ? . 45404
C(62) H(50) 3.325 ? . 65603
C(62) H(66) 3.080 ? . 45404
C(62) H(82) 3.381 ? . 56501
C(64) H(51) 3.453 ? . 65603
C(64) H(74) 3.362 ? . 45404
C(65) O(2) 3.568(4) ? . 65603
C(65) H(51) 3.420 ? . 65603
C(65) H(68) 3.460 ? . 65603
C(66) O(13) 3.464(4) ? . 64602
C(66) H(5) 3.106(5) ? . 65603
C(66) H(13) 3.297 ? . 65603
C(66) H(76) 3.294 ? . 64602
C(67) O(14) 3.416(5) ? . .
C(67) H(41) 3.283 ? . .
C(67) H(57) 3.339 ? . .
C(67) H(77) 3.587 ? . .
C(68) O(5) 3.376(5) ? . 64602
C(68) O(13) 3.010(4) ? . 64602
C(68) H(40) 3.517 ? . 64602
C(68) H(47) 2.960 ? . 65602
C(68) H(60) 3.165 ? . 65602
C(69) O(4) 3.084(4) ? . 65502
C(69) H(11) 3.306 ? . 64502
C(69) H(35) 3.118 ? . 65502
C(69) H(66) 3.012 ? . 75603
C(70) O(8) 3.242(5) ? . 65602
C(70) H(14) 3.555 ? . .
C(70) H(16) 3.385 ? . .
C(70) H(22) 3.304 ? . .
C(70) H(45) 3.572 ? . 65602
C(70) H(55) 3.564 ? . 65602
C(70) H(80) 3.586 ? . 65603
C(70) H(83) 3.271 ? . .
C(71) H(32) 3.044 ? . 54504
C(71) H(39) 3.412 ? . 64602
C(72) H(45) 3.259 ? . 65602
C(72) H(56) 3.541 ? . .
C(72) H(81) 3.489 ? . 65603
C(74) H(72) 3.330 ? . 75603
C(74) H(78) 3.277 ? . 75603
C(75) H(12) 3.249 ? . 54501
C(75) H(69) 3.536 ? . 65603
C(77) O(15) 3.591(5) ? . 64502
C(77) H(48) 3.292 ? . 65502
C(77) H(77) 3.545 ? . 64502
C(78) C(79) 3.583(6) ? . 75603
C(78) H(8) 3.413 ? . 64502
C(78) H(33) 3.486 ? . 65502
C(78) H(65) 3.318 ? . 75603
C(78) H(66) 3.558 ? . 75603
C(78) H(67) 3.295 ? . 75603
C(78) H(71) 3.304 ? . 75603
C(78) H(72) 3.262 ? . .
C(78) H(73) 3.498 ? . .
C(79) C(78) 3.583(6) ? . 75603
C(79) H(11) 3.242 ? . 55504
C(79) H(13) 3.543 ? . 55504
C(79) H(18) 3.206 ? . 75603
C(79) H(30) 2.893 ? . 75603
C(79) H(31) 3.596 ? . 75603
C(79) H(33) 3.372 ? . 54504
C(80) H(5) 3.445(5) ? . 65603
C(80) H(32) 3.322 ? . 65603
C(80) H(80) 3.566 ? . 65603
C(81) C(81) 3.455(7) ? . 65603
C(81) H(56) 3.495 ? . .
C(81) H(84) 3.055 ? . 65603
C(81) H(85) 3.117 ? . 65603
C(82) H(59) 2.841 ? . 44404
C(82) H(63) 3.542 ? . 44404
C(82) H(65) 3.374 ? . 44404
C(82) H(68) 3.055 ? . 65603
C(83) H(9) 3.264 ? . 64502
C(84) H(29) 2.917 ? . .
C(84) H(64) 3.500 ? . 75603
C(84) H(71) 3.438 ? . 75603
C(85) C(40) 3.582(5) ? . 55504
C(85) H(51) 3.175 ? . 65602
C(86) H(15) 3.594 ? . .
C(86) H(27) 3.494 ? . 65502
H(3) O(1) 3.195 ? . 65502
H(3) O(6) 3.387 ? . 65502
H(3) C(5) 3.091 ? . 65502
H(3) C(27) 3.027 ? . 65502
H(3) C(51) 3.064 ? . 65502
H(3) H(31) 3.366 ? . 65502
H(3) H(35) 3.407 ? . 65502
H(4) H(18) 3.389 ? . 64502
H(4) H(19) 3.113 ? . 64502
H(4) H(68) 3.481 ? . 65603
H(5) O(2) 2.673(4) ? . 65603
H(5) O(12) 3.511(4) ? . 65603
H(5) C(66) 3.106(5) ? . 65603
H(5) C(80) 3.445(5) ? . 65603
H(5) H(50) 3.209 ? . 65603
H(5) H(51) 2.875 ? . 65603
H(5) H(68) 2.685 ? . 65603
H(6) O(1) 2.998 ? . 65502
H(6) O(6) 2.943 ? . 65502
H(7) O(6) 2.731 ? . 65502
H(7) C(5) 3.246 ? . 65502
H(7) H(35) 3.459 ? . 65502
H(8) O(3) 3.144 ? . 65502
H(8) C(36) 3.480 ? . 65502
H(8) C(42) 3.401 ? . 65502
H(8) C(78) 3.413 ? . 65502
H(8) H(29) 3.310 ? . 65502
H(8) H(31) 2.727 ? . 65502
H(8) H(75) 3.197 ? . 45404
H(9) O(3) 3.181 ? . 65502
H(9) O(4) 3.262 ? . 65502
H(9) C(30) 3.523 ? . 65502
H(9) C(56) 3.566 ? . 65502
H(9) C(83) 3.264 ? . 65502
H(9) H(41) 3.493 ? . 65502
H(9) H(49) 2.665 ? . 65502
H(9) H(86) 3.239 ? . 65502
H(9) H(88) 2.481 ? . 65502
H(10) O(4) 2.880 ? . 65502
H(10) C(1) 3.406 ? . 65502
H(10) C(27) 3.303 ? . 65502
H(10) C(28) 3.244 ? . 65502
H(10) C(51) 3.559 ? . 65502
H(10) H(88) 3.385 ? . 65502
H(11) O(1) 3.236 ? . 65502
H(11) O(20) 3.392 ? . 45404
H(11) C(69) 3.306 ? . 65502
H(11) C(79) 3.242 ? . 45404
H(11) H(17) 3.330 ? . 65502
H(11) H(18) 2.879 ? . 65502
H(11) H(66) 2.488 ? . 45404
H(11) H(67) 3.569 ? . 45404
H(11) H(82) 3.447 ? . 56501
H(12) O(20) 3.213 ? . 45404
H(12) C(75) 3.249 ? . 56501
H(12) H(18) 3.582 ? . 65502
H(12) H(44) 2.774 ? . 45404
H(12) H(66) 3.140 ? . 45404
H(12) H(80) 3.360 ? . 56501
H(12) H(81) 3.254 ? . 56501
H(12) H(82) 2.647 ? . 56501
H(13) O(20) 3.194 ? . 45404
H(13) C(66) 3.297 ? . 65603
H(13) C(79) 3.543 ? . 45404
H(13) H(44) 2.757 ? . 45404
H(13) H(50) 2.394 ? . 65603
H(13) H(51) 3.565 ? . 65603
H(13) H(66) 3.142 ? . 45404
H(14) O(14) 3.556 ? . .
H(14) C(70) 3.555 ? . .
H(14) H(27) 3.448 ? . 65502
H(14) H(57) 2.939 ? . .
H(15) O(13) 3.432 ? . .
H(15) O(14) 3.286 ? . .
H(15) N(3) 2.794 ? . .
H(15) C(2) 3.173 ? . .
H(15) C(3) 3.018 ? . .
H(15) C(31) 3.450 ? . .
H(15) C(86) 3.594 ? . .
H(15) H(36) 3.004 ? . .
H(15) H(40) 2.824 ? . .
H(15) H(41) 2.872 ? . .
H(15) H(54) 3.480 ? . 65602
H(15) H(57) 3.369 ? . .
H(15) H(73) 3.304 ? . .
H(15) H(77) 3.141 ? . .
H(15) H(79) 3.514 ? . .
H(16) O(14) 2.888 ? . .
H(16) C(70) 3.385 ? . .
H(16) H(41) 2.846 ? . .
H(16) H(56) 3.491 ? . .
H(16) H(57) 3.168 ? . .
H(17) O(4) 2.733 ? . 65502
H(17) H(11) 3.330 ? . 64502
H(17) H(24) 3.116 ? . 64502
H(17) H(35) 3.407 ? . 65502
H(18) O(4) 2.821 ? . 65502
H(18) C(79) 3.206 ? . 75603
H(18) H(4) 3.389 ? . 65502
H(18) H(11) 2.879 ? . 64502
H(18) H(12) 3.582 ? . 64502
H(18) H(33) 3.521 ? . 65502
H(18) H(35) 3.380 ? . 65502
H(18) H(65) 3.275 ? . 75603
H(18) H(66) 2.381 ? . 75603
H(18) H(82) 3.351 ? . 65502
H(19) O(4) 3.200 ? . 65502
H(19) C(5) 3.039 ? . 65502
H(19) H(4) 3.113 ? . 65502
H(19) H(33) 3.553 ? . 65502
H(19) H(35) 2.250 ? . 65502
H(19) H(66) 3.576 ? . 75603
H(20) C(46) 3.597 ? . 45404
H(20) H(20) 3.519 ? . 66603
H(20) H(21) 3.485 ? . 66603
H(20) H(44) 2.732 ? . 45404
H(20) H(80) 3.589 ? . 65603
H(20) H(81) 2.916 ? . 65603
H(21) C(46) 3.217 ? . 65602
H(21) H(20) 3.485 ? . 66603
H(21) H(44) 3.214 ? . 65602
H(21) H(45) 2.425 ? . 65602
H(21) H(57) 3.548 ? . .
H(21) H(81) 3.028 ? . 56501
H(21) H(82) 3.526 ? . 56501
H(22) C(70) 3.304 ? . .
H(22) H(45) 3.318 ? . 65602
H(22) H(56) 2.653 ? . .
H(22) H(57) 3.107 ? . .
H(22) H(80) 3.220 ? . 65603
H(22) H(81) 3.255 ? . 65603
H(22) H(84) 3.587 ? . 65603
H(23) H(26) 3.564 ? . 65502
H(23) H(45) 3.396 ? . 65602
H(24) O(6) 3.482 ? . 65502
H(24) H(17) 3.116 ? . 65502
H(24) H(82) 3.045 ? . 56501
H(24) H(86) 3.492 ? . 56501
H(25) O(6) 3.010 ? . 65502
H(25) H(28) 3.273 ? . 65502
H(26) C(56) 3.225 ? . 65502
H(26) H(23) 3.564 ? . 64502
H(26) H(48) 2.548 ? . 65502
H(26) H(49) 3.058 ? . 65502
H(26) H(62) 3.325 ? . 65502
H(27) O(15) 2.906 ? . 64502
H(27) O(18) 3.122 ? . 64502
H(27) C(86) 3.494 ? . 64502
H(27) H(14) 3.448 ? . 64502
H(27) H(48) 3.343 ? . 65502
H(27) H(77) 2.682 ? . 64502
H(28) O(15) 3.541 ? . 64502
H(28) O(18) 3.482 ? . 64502
H(28) H(25) 3.273 ? . 64502
H(29) C(84) 2.917 ? . .
H(29) H(8) 3.310 ? . 64502
H(29) H(64) 3.528 ? . 75603
H(29) H(71) 3.566 ? . .
H(29) H(71) 3.062 ? . 75603
H(29) H(72) 2.422 ? . .
H(29) H(73) 2.564 ? . .
H(29) H(77) 3.122 ? . .
H(30) C(79) 2.893 ? . 75603
H(30) H(33) 3.012 ? . 65502
H(30) H(38) 3.543 ? . 75603
H(30) H(64) 3.242 ? . 75603
H(30) H(65) 2.535 ? . 75603
H(30) H(66) 3.077 ? . 75603
H(30) H(67) 2.610 ? . 75603
H(30) H(71) 3.123 ? . 75603
H(30) H(72) 3.330 ? . .
H(31) C(61) 3.535 ? . 64502
H(31) C(79) 3.596 ? . 75603
H(31) H(3) 3.366 ? . 64502
H(31) H(8) 2.727 ? . 64502
H(31) H(65) 3.582 ? . 75603
H(31) H(66) 3.458 ? . 75603
H(31) H(67) 3.179 ? . 75603
H(31) H(71) 3.172 ? . 75603
H(31) H(75) 3.128 ? . 75603
H(31) H(76) 3.496 ? . 75603
H(32) C(71) 3.044 ? . 44404
H(32) C(80) 3.322 ? . 65603
H(32) H(51) 3.514 ? . 65603
H(32) H(59) 2.362 ? . 44404
H(32) H(60) 2.910 ? . 44404
H(32) H(61) 3.559 ? . 44404
H(32) H(63) 3.418 ? . 44404
H(32) H(65) 3.480 ? . 44404
H(32) H(68) 2.618 ? . 65603
H(32) H(70) 3.239 ? . 65603
H(32) H(74) 3.483 ? . 45404
H(33) O(18) 3.032 ? . 64502
H(33) C(78) 3.486 ? . 64502
H(33) C(79) 3.372 ? . 44404
H(33) H(18) 3.521 ? . 64502
H(33) H(19) 3.553 ? . 64502
H(33) H(30) 3.012 ? . 64502
H(33) H(59) 2.696 ? . 44404
H(33) H(65) 2.512 ? . 44404
H(33) H(66) 3.472 ? . 44404
H(33) H(68) 3.169 ? . 65603
H(34) O(18) 3.587 ? . 64502
H(34) H(59) 3.022 ? . 44404
H(34) H(63) 3.051 ? . 44404
H(34) H(74) 3.395 ? . 45404
H(35) C(69) 3.118 ? . 64502
H(35) H(3) 3.407 ? . 64502
H(35) H(7) 3.459 ? . 64502
H(35) H(17) 3.407 ? . 64502
H(35) H(18) 3.380 ? . 64502
H(35) H(19) 2.250 ? . 64502
H(36) H(15) 3.004 ? . .
H(37) O(16) 3.522 ? . 64602
H(37) C(25) 3.128 ? . 64602
H(37) C(33) 3.581 ? . 64602
H(37) C(39) 3.121 ? . 64602
H(37) C(55) 3.519 ? . 64602
H(37) C(57) 3.570 ? . 64602
H(37) H(46) 3.067 ? . 64602
H(38) H(30) 3.543 ? . 75603
H(39) C(71) 3.412 ? . 65602
H(39) H(42) 3.301 ? . 65602
H(39) H(43) 3.218 ? . 65602
H(39) H(60) 3.071 ? . 65602
H(39) H(61) 2.895 ? . 65602
H(40) C(68) 3.517 ? . 65602
H(40) H(15) 2.824 ? . .
H(40) H(53) 3.504 ? . 65602
H(40) H(54) 3.505 ? . 65602
H(40) H(55) 2.998 ? . 65602
H(41) C(67) 3.283 ? . .
H(41) H(9) 3.493 ? . 64502
H(41) H(15) 2.872 ? . .
H(41) H(16) 2.846 ? . .
H(41) H(87) 3.529 ? . .
H(41) H(88) 3.154 ? . .
H(42) O(16) 2.530 ? . 64602
H(42) C(25) 3.335 ? . 64602
H(42) C(57) 3.276 ? . 64602
H(42) H(39) 3.301 ? . 64602
H(42) H(46) 3.241 ? . 64602
H(43) O(5) 2.848 ? . 64602
H(43) O(16) 3.570 ? . 64602
H(43) C(57) 3.046 ? . 64602
H(43) H(39) 3.218 ? . 64602
H(44) C(62) 3.185 ? . 55504
H(44) H(12) 2.774 ? . 55504
H(44) H(13) 2.757 ? . 55504
H(44) H(20) 2.732 ? . 55504
H(44) H(21) 3.214 ? . 64602
H(44) H(50) 3.421 ? . 65602
H(45) C(70) 3.572 ? . 64602
H(45) C(72) 3.259 ? . 64602
H(45) H(21) 2.425 ? . 64602
H(45) H(22) 3.318 ? . 64602
H(45) H(23) 3.396 ? . 64602
H(45) H(57) 2.831 ? . 64602
H(45) H(86) 3.564 ? . 65602
H(46) C(49) 3.384 ? . 65602
H(46) H(37) 3.067 ? . 65602
H(46) H(42) 3.241 ? . 65602
H(46) H(47) 3.437 ? . 65602
H(46) H(86) 3.589 ? . 65602
H(47) O(16) 2.687 ? . 64602
H(47) C(68) 2.960 ? . 64602
H(47) H(46) 3.437 ? . 64602
H(47) H(53) 3.398 ? . 64602
H(47) H(54) 2.436 ? . 64602
H(48) C(77) 3.292 ? . 64502
H(48) H(26) 2.548 ? . 64502
H(48) H(27) 3.343 ? . 64502
H(48) H(54) 2.992 ? . 64602
H(48) H(79) 3.110 ? . 54501
H(49) O(9) 3.206 ? . 64502
H(49) C(61) 3.315 ? . 64502
H(49) H(9) 2.665 ? . 64502
H(49) H(26) 3.058 ? . 64502
H(49) H(86) 3.320 ? . .
H(49) H(88) 3.472 ? . .
H(50) O(20) 3.597 ? . 64602
H(50) C(50) 3.460 ? . 64602
H(50) C(62) 3.325 ? . 65603
H(50) H(5) 3.209 ? . 65603
H(50) H(13) 2.394 ? . 65603
H(50) H(44) 3.421 ? . 64602
H(50) H(67) 3.585 ? . 64602
H(50) H(76) 3.570 ? . 64602
H(51) O(13) 3.331 ? . 64602
H(51) C(29) 3.212 ? . 65603
H(51) C(64) 3.453 ? . 65603
H(51) C(65) 3.420 ? . 65603
H(51) C(85) 3.175 ? . 64602
H(51) H(5) 2.875 ? . 65603
H(51) H(13) 3.565 ? . 65603
H(51) H(32) 3.514 ? . 65603
H(51) H(74) 2.857 ? . 64602
H(51) H(76) 2.627 ? . 64602
H(52) O(13) 2.748 ? . 64602
H(52) C(3) 3.515 ? . 64602
H(52) C(33) 3.519 ? . 64602
H(52) C(54) 3.445 ? . 64602
H(52) H(76) 3.241 ? . 64602
H(53) O(5) 3.450 ? . 64602
H(53) O(13) 2.507 ? . 64602
H(53) H(40) 3.504 ? . 64602
H(53) H(47) 3.398 ? . 65602
H(53) H(60) 2.857 ? . 65602
H(54) O(13) 2.848 ? . 64602
H(54) C(56) 3.121 ? . 65602
H(54) H(15) 3.480 ? . 64602
H(54) H(40) 3.505 ? . 64602
H(54) H(47) 2.436 ? . 65602
H(54) H(48) 2.992 ? . 65602
H(54) H(57) 3.497 ? . 64602
H(54) H(60) 2.978 ? . 65602
H(54) H(79) 3.339 ? . 64602
H(55) O(5) 2.529 ? . 64602
H(55) O(13) 3.214 ? . 64602
H(55) C(70) 3.564 ? . 64602
H(55) H(40) 2.998 ? . 64602
H(55) H(57) 3.012 ? . 64602
H(55) H(58) 3.478 ? . 64602
H(56) O(7) 3.552 ? . .
H(56) C(72) 3.541 ? . .
H(56) C(81) 3.495 ? . .
H(56) H(16) 3.491 ? . .
H(56) H(22) 2.653 ? . .
H(56) H(80) 2.964 ? . 65603
H(56) H(83) 2.675 ? . .
H(56) H(84) 3.567 ? . 65603
H(56) H(85) 3.589 ? . .
H(57) O(8) 2.783 ? . 65602
H(57) C(46) 3.279 ? . 65602
H(57) C(67) 3.339 ? . .
H(57) H(14) 2.939 ? . .
H(57) H(15) 3.369 ? . .
H(57) H(16) 3.168 ? . .
H(57) H(21) 3.548 ? . .
H(57) H(22) 3.107 ? . .
H(57) H(45) 2.831 ? . 65602
H(57) H(54) 3.497 ? . 65602
H(57) H(55) 3.012 ? . 65602
H(58) O(8) 2.838 ? . 65602
H(58) H(55) 3.478 ? . 65602
H(58) H(80) 3.361 ? . 65603
H(59) C(82) 2.841 ? . 54504
H(59) H(32) 2.362 ? . 54504
H(59) H(33) 2.696 ? . 54504
H(59) H(34) 3.022 ? . 54504
H(60) O(16) 3.245 ? . 64602
H(60) C(68) 3.165 ? . 64602
H(60) H(32) 2.910 ? . 54504
H(60) H(39) 3.071 ? . 64602
H(60) H(53) 2.857 ? . 64602
H(60) H(54) 2.978 ? . 64602
H(60) H(79) 3.310 ? . 54501
H(61) O(5) 3.573 ? . 64602
H(61) O(16) 3.422 ? . 64602
H(61) C(57) 3.357 ? . 64602
H(61) H(32) 3.559 ? . 54504
H(61) H(39) 2.895 ? . 64602
H(61) H(70) 3.540 ? . 64602
H(62) O(9) 3.035 ? . 64502
H(62) O(11) 3.345 ? . 64502
H(62) H(26) 3.325 ? . 64502
H(62) H(72) 3.373 ? . 75603
H(62) H(75) 3.452 ? . 75603
H(62) H(78) 2.955 ? . 75603
H(63) C(82) 3.542 ? . 54504
H(63) H(32) 3.418 ? . 54504
H(63) H(34) 3.051 ? . 54504
H(63) H(72) 3.585 ? . 75603
H(63) H(78) 3.543 ? . 54501
H(63) H(78) 3.103 ? . 75603
H(63) H(79) 3.409 ? . 54501
H(64) C(84) 3.500 ? . 75603
H(64) H(29) 3.528 ? . 75603
H(64) H(30) 3.242 ? . 75603
H(64) H(72) 2.599 ? . 75603
H(64) H(78) 3.229 ? . 75603
H(65) C(78) 3.318 ? . 75603
H(65) C(82) 3.374 ? . 54504
H(65) H(18) 3.275 ? . 75603
H(65) H(30) 2.535 ? . 75603
H(65) H(31) 3.582 ? . 75603
H(65) H(32) 3.480 ? . 54504
H(65) H(33) 2.512 ? . 54504
H(65) H(69) 3.369 ? . 64602
H(65) H(70) 3.556 ? . 64602
H(66) O(1) 2.841 ? . 75603
H(66) C(62) 3.080 ? . 55504
H(66) C(69) 3.012 ? . 75603
H(66) C(78) 3.558 ? . 75603
H(66) H(11) 2.488 ? . 55504
H(66) H(12) 3.140 ? . 55504
H(66) H(13) 3.142 ? . 55504
H(66) H(18) 2.381 ? . 75603
H(66) H(19) 3.576 ? . 75603
H(66) H(30) 3.077 ? . 75603
H(66) H(31) 3.458 ? . 75603
H(66) H(33) 3.472 ? . 54504
H(67) C(78) 3.295 ? . 75603
H(67) H(11) 3.569 ? . 55504
H(67) H(30) 2.610 ? . 75603
H(67) H(31) 3.179 ? . 75603
H(67) H(50) 3.585 ? . 65602
H(68) O(19) 2.893 ? . 65603
H(68) C(65) 3.460 ? . 65603
H(68) C(82) 3.055 ? . 65603
H(68) H(4) 3.481 ? . 65603
H(68) H(5) 2.685 ? . 65603
H(68) H(32) 2.618 ? . 65603
H(68) H(33) 3.169 ? . 65603
H(69) O(20) 3.197 ? . 65602
H(69) C(75) 3.536 ? . 65603
H(69) H(65) 3.369 ? . 65602
H(69) H(80) 2.891 ? . 65603
H(69) H(82) 3.386 ? . 65603
H(70) O(20) 3.539 ? . 65602
H(70) H(32) 3.239 ? . 65603
H(70) H(61) 3.540 ? . 65602
H(70) H(65) 3.556 ? . 65602
H(71) C(78) 3.304 ? . 75603
H(71) C(84) 3.438 ? . 75603
H(71) H(29) 3.566 ? . .
H(71) H(29) 3.062 ? . 75603
H(71) H(30) 3.123 ? . 75603
H(71) H(31) 3.172 ? . 75603
H(71) H(71) 3.240 ? . 75603
H(71) H(72) 3.089 ? . 75603
H(71) H(73) 3.424 ? . 75603
H(72) C(74) 3.330 ? . 75603
H(72) C(78) 3.262 ? . .
H(72) H(29) 2.422 ? . .
H(72) H(30) 3.330 ? . .
H(72) H(62) 3.373 ? . 75603
H(72) H(63) 3.585 ? . 75603
H(72) H(64) 2.599 ? . 75603
H(72) H(71) 3.089 ? . 75603
H(73) O(15) 3.542 ? . .
H(73) C(78) 3.498 ? . .
H(73) H(15) 3.304 ? . .
H(73) H(29) 2.564 ? . .
H(73) H(71) 3.424 ? . 75603
H(74) O(11) 3.195 ? . 55504
H(74) C(40) 3.343 ? . 55504
H(74) C(58) 3.016 ? . 55504
H(74) C(64) 3.362 ? . 55504
H(74) H(32) 3.483 ? . 55504
H(74) H(34) 3.395 ? . 55504
H(74) H(51) 2.857 ? . 65602
H(75) O(9) 3.067 ? . 55504
H(75) C(40) 3.047 ? . 55504
H(75) C(58) 3.373 ? . 55504
H(75) H(8) 3.197 ? . 55504
H(75) H(31) 3.128 ? . 75603
H(75) H(62) 3.452 ? . 75603
H(76) C(66) 3.294 ? . 65602
H(76) H(31) 3.496 ? . 75603
H(76) H(50) 3.570 ? . 65602
H(76) H(51) 2.627 ? . 65602
H(76) H(52) 3.241 ? . 65602
H(77) O(15) 3.230 ? . .
H(77) C(67) 3.587 ? . .
H(77) C(77) 3.545 ? . 65502
H(77) H(15) 3.141 ? . .
H(77) H(27) 2.682 ? . 65502
H(77) H(29) 3.122 ? . .
H(78) C(74) 3.277 ? . 75603
H(78) H(62) 2.955 ? . 75603
H(78) H(63) 3.543 ? . 56501
H(78) H(63) 3.103 ? . 75603
H(78) H(64) 3.229 ? . 75603
H(79) H(15) 3.514 ? . .
H(79) H(48) 3.110 ? . 56501
H(79) H(54) 3.339 ? . 65602
H(79) H(60) 3.310 ? . 56501
H(79) H(63) 3.409 ? . 56501
H(80) O(12) 3.419 ? . 65603
H(80) C(70) 3.586 ? . 65603
H(80) C(80) 3.566 ? . 65603
H(80) H(12) 3.360 ? . 54501
H(80) H(20) 3.589 ? . 65603
H(80) H(22) 3.220 ? . 65603
H(80) H(56) 2.964 ? . 65603
H(80) H(58) 3.361 ? . 65603
H(80) H(69) 2.891 ? . 65603
H(81) C(72) 3.489 ? . 65603
H(81) H(12) 3.254 ? . 54501
H(81) H(20) 2.916 ? . 65603
H(81) H(21) 3.028 ? . 54501
H(81) H(22) 3.255 ? . 65603
H(82) C(62) 3.381 ? . 54501
H(82) H(11) 3.447 ? . 54501
H(82) H(12) 2.647 ? . 54501
H(82) H(18) 3.351 ? . 64502
H(82) H(21) 3.526 ? . 54501
H(82) H(24) 3.045 ? . 54501
H(82) H(69) 3.386 ? . 65603
H(83) O(12) 3.296 ? . .
H(83) O(14) 2.976 ? . .
H(83) C(37) 3.142 ? . .
H(83) C(41) 3.324 ? . .
H(83) C(70) 3.271 ? . .
H(83) H(56) 2.675 ? . .
H(83) H(84) 3.218 ? . 65603
H(83) H(85) 3.277 ? . 65603
H(84) O(7) 3.269 ? . 65603
H(84) O(12) 3.586 ? . .
H(84) C(81) 3.055 ? . 65603
H(84) H(22) 3.587 ? . 65603
H(84) H(56) 3.567 ? . 65603
H(84) H(83) 3.218 ? . 65603
H(84) H(84) 2.921 ? . 65603
H(84) H(85) 2.551 ? . 65603
H(85) O(12) 3.255 ? . 65603
H(85) C(81) 3.117 ? . 65603
H(85) H(56) 3.589 ? . .
H(85) H(83) 3.277 ? . 65603
H(85) H(84) 2.551 ? . 65603
H(85) H(85) 3.050 ? . 65603
H(86) H(9) 3.239 ? . 64502
H(86) H(24) 3.492 ? . 54501
H(86) H(45) 3.564 ? . 64602
H(86) H(46) 3.589 ? . 64602
H(86) H(49) 3.320 ? . .
H(87) C(35) 3.100 ? . .
H(87) C(37) 3.107 ? . .
H(87) C(41) 3.403 ? . .
H(87) C(48) 3.337 ? . .
H(87) H(41) 3.529 ? . .
H(88) C(61) 3.317 ? . 64502
H(88) H(9) 2.481 ? . 64502
H(88) H(10) 3.385 ? . 64502
H(88) H(41) 3.154 ? . .
H(88) H(49) 3.472 ? . .


loop_
_geom_hbond_atom_site_label_D
_geom_hbond_atom_site_label_H
_geom_hbond_atom_site_label_A
_geom_hbond_site_symmetry_D
_geom_hbond_site_symmetry_H
_geom_hbond_site_symmetry_A
_geom_hbond_distance_DA
_geom_hbond_distance_DH
_geom_hbond_distance_HA
_geom_hbond_angle_DHA
_geom_hbond_publ_flag
N(1) H(1) O(7) . . . 2.835(4) 0.950 2.010 144.1 no
N(3) H(36) O(3) . . . 2.796(3) 0.950 1.946 147.9 no

#==============================================================================

# Additional structures and associated data_? identifiers
# should be added at this point if there is more than one 
# structure analysis in the CIF.

#==============================================================================

#     End of CIF

#==============================================================================
